# Supplementary material for: Evidence for a HURP/EB free mixed-nucleotide zone in kinetochore-microtubules
Source: Nat Commun. 2022 Aug 10;13:4704. doi: 10.1038/s41467-022-32421-x (PMC9365851; doi:10.1038/s41467-022-32421-x)
Supplement: Supplementary file 14 — Source Data [file 41467_2022_32421_MOESM14_ESM.xlsx]

## Sheet: Figure 1c and 1d
Figure 1c and 1d
	FILE NAMES AND INFORMATION			FRAMES		Max. lifetime of HURP-gaps	Max. length of HURP-gaps
	1stacK_3sec_DD.CC_RPE-HURP-CENPA1	Time sec (every)	Gaps	Beginning	End	Duration (sec)	Size (um)
	Intensity: 650 - 850	3	#1	19	40	63	1.839
	Nber Z-Stacks: 1	3	#2	37	46	27	1.181
		3	#3	29	48	57	2.021
		3	#4	32	51	57	1.749
	20181222_HURP-CENPA-Halo3	Time sec (every)	Gaps	Beginning	End	Duration (sec)	Size (um)
	Intensity: 650 - 850	5	#1	7	16	45	2.477
	Nber Z-Stacks: 5	5	#2	24	31	35	2.395
	20181222_HURP-CENPA-Halo12	Time sec (every)	Gaps	Beginning	End	Duration (sec)	Size (um)
	Intensity: 650 - 850	5	#1	16	29	65	1.454
	Nber Z-Stacks: 5	5	#2	4	14	50	2.5
		5	#3	7	14	35	1.704
		5	#4	13	22	45	2.194
		5	#5	21	37	80	2.35
		5	#6	13	21	40	1.732
		5	#7	12	17	25	1.292
	20181222_HURP-CENPA-Halo10	Time sec (every)	Gaps	Beginning	End	Duration (sec)	Size (um)
	Intensity: 650 - 850	5	#1	5	12	35	1.286
	Nber Z-Stacks: 5	5	#2	3	10	35	1.673
		5	#3	16	24	40	1.496
		5	#4	3	15	60	1.707
		5	#5	12	22	50	1.886
	20181221_HURP-CENPA-Halo5	Time sec (every)	Gaps	Beginning	End	Duration (sec)	Size (um)
	Intensity: 650 - 850	5	#1	1	7	30	1.357
	Nber Z-Stacks: 5
	20181222_HURP-CENPA-Halo6	Time sec (every)	Gaps	Beginning	End	Duration (sec)	Size (um)
	Intensity: 650 - 850	5	#1	2	14	60	2.628
	Nber Z-Stacks: 5	5	#2	12	23	55	2.313
		5	#3	7	21	70	1.942
		5	#4	16	25	45	2.641
		5	#5	27	35	40	1.592
		5	#6	11	22	55	2.512
		5	#7	4	18	70	1.581
		5	#8	19	26	35	1.66
	20181222_HURP-CENPA-Halo1	Time sec (every)	Gaps	Beginning	End	Duration (sec)	Size (um)
	Intensity: 650 - 850	5	#1	2	15	65	2.221
	Nber Z-Stacks: 5	5	#2	4	16	60	2.236
		5	#3	15	26	55	1.891
		5	#4	12	26	70	1.738
		5	#5	26	33	35	2.529
		5	#6	11	26	75	1.826
		5	#7	11	25	70	1.64
		5	#8	9	16	35	2.434
		5	#9	25	30	25	1.309
		5	#10	2	16	70	1.651
	20181221_HURP-CENPA-Halo13	Time sec (every)	Gaps	Beginning	End	Duration (sec)	Size (um)
	Intensity: 650 - 850	5	#1	4	15	55	2.723
	Nber Z-Stacks: 5	5	#2	13	23	50	2.126
		5	#3	8	15	35	1.907
		5	#4	18	27	45	1.485
	20181221_HURP-CENPA-Halo12	Time sec (every)	Gaps	Beginning	End	Duration (sec)	Size (um)
	Intensity: 650 - 850	5	#1	8	17	45	2.045
	Nber Z-Stacks: 5	5	#2	17	28	55	2.392
		5	#3	13	21	40	2.044
		5	#4	5	15	50	2.126
		5	#5	15	23	40	1.931
		5	#6	15	26	55	2.109
	20181221_HURP-CENPA-Halo9	Time sec (every)	Gaps	Beginning	End	Duration (sec)	Size (um)
	Intensity: 650 - 850	5	#1	10	16	30	1.572
	Nber Z-Stacks: 5	5	#2	9	19	50	2.017
		5	#3	16	23	35	1.757
	20181221_HURP-CENPA-Halo7	Time sec (every)	Gaps	Beginning	End	Duration (sec)	Size (um)
	Intensity: 650 - 850	5	#1	4	11	35	1.742
	Nber Z-Stacks: 5	5	#2	15	22	35	2.069
		5	#3	7	17	50	1.854
		5	#4	28	34	30	1.162
	20181220_HURP-CENPA-Halo15-corrected	Time sec (every)	Gaps	Beginning	End	Duration (sec)	Size (um)
	Intensity: 650 - 850	5	#1	14	24	50	2.878
	Nber Z-Stacks: 5	5	#2	23	32	45	2.878
		5	#3	17	23	30	1.075
		5	#4	1	11	50	2.68
		5	#5	1	9	40	1.428
		5	#6	28	33	25	1.555
	20181222_HURP-CENPA-Halo8	Time sec (every)	Gaps	Beginning	End	Duration (sec)	Size (um)
	Intensity: 650 - 850	5	#1	2	11	45	1.829
	Nber Z-Stacks: 5	5	#2	21	31	50	2.531
	190909_rpe_halocenpa_hurp_5sec_2min_17	Time sec (every)	Gaps	Beginning	End	Duration (sec)	Size (um)
	Intensity: 780 - 1020	5	#1	11	17	30	1.587
	Nber Z-Stacks: 5 - 2min	5	#2	9	17	40	2.234
		5	#3	10	22	60	2.308
		5	#4	3	7	20	1.433
	190909_rpe_halocenpa_hurp_5sec_2min_16	Time sec (every)	Gaps	Beginning	End	Duration (sec)	Size (um)
	Intensity: 780 - 1020	5	#1	4	11	35	2.045
	Nber Z-Stacks: 5 - 2min	5	#2	3	6	15	1.356
	190909_rpe_halocenpa_hurp_5sec_2min_14	Time sec (every)	Gaps	Beginning	End	Duration (sec)	Size (um)
	Intensity: 970-1900	5	#1	10	18	40	2.801
	Nber Z-Stacks: 5 - 2min	5	#2	9	15	30	1.357
		5	#3	11	18	35	1.876
	190909_rpe_halocenpa_hurp_5sec_2min_13	Time sec (every)	Gaps	Beginning	End	Duration (sec)	Size (um)
	Intensity: 970-1700	5	#1	1	9	40	2.505
	Nber Z-Stacks: 5 - 2min	5	#2	11	29	90	2.531
		5	#3	1	13	60	1.107
		5	#4	5	26	105	2.683
	190909_rpe_halocenpa_hurp_5sec_2min_11	Time sec (every)	Gaps	Beginning	End	Duration (sec)	Size (um)
	Intensity: 970-1700	5	#1	3	12	45	2.751
	Nber Z-Stacks: 5 - 2min	5	#2	23	30	35	1.487
	190906_RPE-HURP-CENPA_GFP-RFP_17	Time sec (every)	Gaps	Beginning	End	Duration (sec)	Size (um)
	Intensity: 1250 - 2000	5	#1	6	13	35	1.244
	Nber Z-Stacks: 5 - 2min	5	#2	9	19	50	2.193
		5	#3	9	20	55	1.815
	190906_RPE-HURP-CENPA_GFP-RFP_14	Time sec (every)	Gaps	Beginning	End	Duration (sec)	Size (um)
	Intensity: 1250 - 2000	5	#1	10	21	55	2.345
	Nber Z-Stacks: 5 - 2min	5	#2	3	12	45	1.844
	190906_RPE-HURP-CENPA_GFP-RFP_6	Time sec (every)	Gaps	Beginning	End	Duration (sec)	Size (um)
	Intensity: 800-1400	5	#1	6	17	55	1.352
	Nber Z-Stacks: 5 - 2min
	190906_RPE-HURP-CENPA_GFP-RFP_3	Time sec (every)	Gaps	Beginning	End	Duration (sec)	Size (um)
	Intensity: 1250 - 2000	5	#1	6	15	45	0.85
	Nber Z-Stacks: 5 - 2min	5	#2	3	13	50	1.612
		5	#3	8	15	35	2.208
		5	#4	3	10	35	1.933
	20210326_spinnningdisk_RPE_GFP.HURP_CENPA_movie_15	Time sec (every)	Gaps	Beginning	End	Duration (sec)	Size (um)
	Intensity: 1000-3200	5	#1	12	22	50	2.19
	Nber Z-Stacks: 5
	20210326_spinnningdisk_RPE_GFP.HURP_CENPA_movie_27	Time sec (every)	Gaps	Beginning	End	Duration (sec)	Size (um)
	Intensity: 1000-4000	5	#1	19	28	45	1.448
	Nber Z-Stacks: 5	5	#2	16	28	60	1.948
		5	#3	8	16	40	2.154
		5	#4	16	22	30	2.346
	20210326_spinnningdisk_RPE_GFP.HURP_CENPA_movie_part2_1	Time sec (every)	Gaps	Beginning	End	Duration (sec)	Size (um)
	Intensity: 1000-3200	5	#1	16	22	30	1.39
	Nber Z-Stacks: 5	5	#2	3	9	30	2.258
		5	#3	9	17	40	2.367
		5	#4	18	27	45	2.041
		5	#5	19	26	35	1.869
	20210326_spinnningdisk_RPE_GFP.HURP_CENPA_movie_8	Time sec (every)	Gaps	Beginning	End	Duration (sec)	Size (um)
	Intensity: 1000-3200	5	#1	9	19	50	1.565
	Nber Z-Stacks: 5	5	#2	6	14	40	1.82
		5	#3	18	25	35	1.923
		5	#4	20	30	50	1.65
		5	#5	16	23	35	1.706
	20210326_spinnningdisk_RPE_GFP.HURP_CENPA_movie_15	Time sec (every)	Gaps	Beginning	End	Duration (sec)	Size (um)
	Intensity: 1000-3200	5	#1	12	23	55	2.569
	Nber Z-Stacks: 5	5	#2	10	25	75	2.491
	20210326_spinnningdisk_RPE_GFP.HURP_CENPA_movie_16	Time sec (every)	Gaps	Beginning	End	Duration (sec)	Size (um)
	Intensity: 1000-3200	5	#1	10	19	45	2.6
	Nber Z-Stacks: 5
	20210326_spinnningdisk_RPE_GFP.HURP_CENPA_movie_28	Time sec (every)	Gaps	Beginning	End	Duration (sec)	Size (um)
	Intensity: 1000-4000	5	#1	20	28	40	1.909
	Nber Z-Stacks: 5

## Sheet: RAW data Fig.1f and Fig.S1a-S1b
	RAW data used for:
	Figure 1f and Supplemtary figures 1a and 1b
			0 = no gap		0 = no gap
N=1	File name	KTs nbers	A to KT	KT distance	KT to B	Comments
	2019-11-27_RPE_IvanaProt_anti-GFP.HURP_CENPA-Red_aTub-FarRed_100x_01_02_R3D_D3D						no gap:	Normal pattern: gap - no gap	HURP absent one side:	HURP present both sides:	gaps present both sides
		#1	0	1.139	0		2			1
		#2	1.918	1.025	0		1	1
		#3	0	1.281	1.34		1	1
		#4	0	1.016	2.209		1	1
		#5	0.484	1.151	0		1	1
		#6	1.602	1.022	0		1	1
		#7	1.084	1.011	0		1	1
		#8	0	1.106	0		2			1
		#9	3.144	1.238	0	HURP absent one side	1		1
		#10	0.516	1.007	0		1	1
		#11	0	1.467	1.189		1	1
		#12	0	1.269	0		2			1
		#13	0	1.09	0.26		1	1
		#14	0	1.058	0.891		1	1
		#15	0	1.286	2.228		1	1
		#16	0	1.062	0.803		1	1
		#17	0	1.236	0.51		1	1
		#18	0	1.197	0.987		1	1
		#19	0.898	1.014	0		1	1
		#20	0	1.183	0		2			1
		#21	0	1.186	0		2			1
		#22	0	1.034	1.322		1	1
		#23	1.99	1.1	0	HURP absent one side (A)	1		1
		#24	0.82	1.069	0		1	1
		#25	0	0.992	1.996		1	1
		#26	0	1.287	0		2			1
		#27	0	1.061	3.731	HURP absent one side (B)	1		1
		#28	0	1.111	3.874	HURP absent one side (B)	1		1
						TOTAL:	34	18	4	6	0
				TOTAL K-Fibers:		56	60.7143	64.2857	14.2857	21.4286	0
				Pairs		28				pairs %
N=1	File name	KTs nbers	A to KT	KT distance	KT to B	Comments
	2019-12-04_Ivana_protocol_RPE1_GFP-HURP.CENPA_Part2_04_07_R3D_D3D						no gap:	Normal pattern: gap - no gap	HURP absent one side:	HURP present both sides:	gaps present both sides
	3D voxel resample 0.0648	#1	0	1.174	1.301		1	1
		#2	0.454	1.322	3.911	HURP absent B side			1
		#3	0	1.256	0		2			1
		#4	0	1.155	0.919		1	1
		#5	0	1.167	0		2			1
		#6	0	0.927	1.046		1	1
		#7	0.778	1.097	0		1	1
		#8	0	1.583	0		2			1
		#9	0	1.169	0.841		1	1
		#10	0	1.118	1.963		1	1
		#11	0	1.137	1.276		1	1
		#12	0	1.301	1.542		1	1
		#13	0	1.31	1.199		1	1
		#14	3.449	1.355	0.443	HURP absent from A side			1
		#15	0	1.374	1.246		1	1
		#16	0	1.524	0		2			1
						TOTAL:	18	10	2	4	0
				TOTAL K-Fibers:		32	56.25	62.5	12.5	25	0
				Pairs		16				pairs
N=1	File name	KTs nbers	A to KT	KT distance	KT to B	Comments
	2019-12-04_Ivana_protocol_RPE1_GFP-HURP.CENPA_Part2_04_09_R3D_D3D						no gap:	Normal pattern: gap - no gap	HURP absent one side:	HURP present both sides:	gaps present both sides
	3D voxel resample 0.0648	#1	1.109	1.423	0		1	1
		#2	1.071	1.062	0		1	1
		#3	0	1.303	0.696		1	1
		#4	0.718	1.026	0.601						1
		#5	0	1.256	0		2			1
		#6	0.783	1.19	0		1	1
		#7	0	1.47	0		2			1
		#8	2.909	1.371	0	HURP absent A side	1		1
		#9	0.505	0.849	0		1	1
		#10	0.761	1.335	0.603						1
		#11	0.811	1.229	0		1	1
		#12	0	1.323	0.936		1	1
						TOTAL:	12	7	1	2	2
				TOTAL K-Fibers:		24	50	58.3333	8.33333	16.6667	16.6667
				Pairs		12				pairs
N=1	File name	KTs nbers	A to KT	KT distance	KT to B	Comments
	2019-12-04_Ivana_protocol_RPE1_GFP-HURP.CENPA_Part2_04_12_R3D_D3D						no gap:	Normal pattern: gap - no gap	HURP absent one side:	HURP present both sides:	gaps present both sides
	3D voxel resample 0.0648	#1	0	1.171	1.126		1	1
		#2	0	1.116	0		2			1
		#3	0	1.272	0		2			1
		#4	0	1.161	1.012		1	1
		#5	0.661	1.633	0		1	1
		#6	0	1.315	1.147		1	1
		#7	0.762	0.922	1.201						1
		#8	0.559	1.156	0		1	1
		#9	0	1.444	1.68		1	1
		#10	1.324	1.287	0		1	1
		#11	0.763	1.186	0		1	1
		#12	0.459	1.219	0		1	1
		#13	0	1.328	0.788		1	1
		#14	0	1.349	0		2			1
		#15	0.835	1.223	0		1	1
		#16	0.852	1.011	0		1	1
		#17	0	0.784	0		2			1
		#18	0.514	0.858	0		1	1
		#19	0	1.071	1.01		1	1
		#20	0	1.065	4.215	HURP absent B side	1		1
		#21	0	1.165	0		2			1
						TOTAL:	25	14	1	5	1
				TOTAL K-Fibers:		42	59.5238	66.6667	4.7619	23.8095	4.7619
				Pairs		21				pairs
N=1	File name	KTs nbers	A to KT	KT distance	KT to B	Comments
	2019-12-04_Ivana_protocol_RPE1_GFP-HURP.CENPA_Part2_04_13_R3D_D3D						no gap:	Normal pattern: gap - no gap	HURP absent one side:	HURP present both sides:	gaps present both sides
	3D voxel resample 0.0648	#1	0.798	1.071	0		1	1
		#2	3.353	1.048	0	HURP absent A side	1		1
		#3	0	0.886	0.885		1	1
		#4	0.54	0.809	0.489			1
		#5	0	1.129	0.724		1	1
		#6	0	1.087	0.851		1	1
		#7	0.714	1.777	0		1	1
		#8	1.59	0.784	0.763						1
		#9	3.644	1.021	0.761	HURP absent A side			1
		#10	0	1.384	0		2			1
		#11	0.662	1.104	0		1	1
		#12	0	1.23	0		2			1
		#13	0	0.954	0		2			1
		#14	0.667	0.966	0		1	1
		#15	0.425	1.234	0		1	1
		#16	0	1.149	0.968		1	1
		#17	0	1.495	0		2			1
		#18	0	1.239	0.611		1	1
		#19	0.451	0.98	0		1	1
		#20	0.685	1.111	0		1	1
		#21	0	1.518	0.479		1	1
		#22	0.733	0.955	2.587	HURP absent B side			1
		#23	0.882	0.953	0		1	1
		#24	1.897	0.97	0		1	1
		#25	0.649	0.911	0		1	1
		#26	0	0.998	0.995		1	1
		#27	2.355	1.07	0.656	HURP absent A side			1
						TOTAL:	26	18	4	4	1
				TOTAL K-Fibers:		54	48.1481	66.6667	14.8148	14.8148	3.7037		* HURP absence both side (10%)
				Pairs		27				pairs
N=1	File name	KTs nbers	A to KT	KT distance	KT to B	Comments
	2019-12-04_Ivana_protocol_RPE1_GFP-HURP.CENPA_Part2_04_19_R3D_D3D						no gap:	Normal pattern: gap - no gap	HURP absent one side:	HURP present both sides:	gaps present both sides
	3D voxel resample 0.0648	#1	0.663	0.924	0		1	1
		#2	0.892	0.829	0		1	1
		#3	0.827	0.939	0		1	1
		#4	0.513	1.022	0.485						1
		#5	0	1.322	0.816		1	1
		#6	0	1.12	0		2			1
		#7	4.219	1.106	3.15	HURP absent BOTH sides
		#8	1.051	0.95	0		1	1
		#9	1.904	1.323	0		1	1
		#10	0	1.103	0		2			1
		#11	3.751	1.155	0	HURP absent A side	1		1
		#12	3.682	1.044	4.724	HURP absent BOTH sides
		#13	0	1.11	0		2			1
		#14	1.75	1.348	0		1	1
		#15	0.817	1.167	0.967						1
		#16	4.094	1.316	0	HURP absent A side	1		1
		#17	0.566	1.227	0.446						1
		#18	2.678	1.125	0	HURP absent A side	1		1
		#19	0	0.918	0.629		1	1
		#20	0	0.945	0		2			1
						TOTAL:	19	8	3	4	3
				TOTAL K-Fibers:		36	52.7778	44.4444	16.6667	22.2222	16.6667
				Pairs		18				pairs
N=2	File name	KTs nbers	A to KT	KT distance	KT to B	Comments
	2019-12-04_RPE_Ivana_prot-GFP-Tub_red-CENPA_Halo_01_02_R3D_D3D						no gap:	Normal pattern: gap - no gap	HURP absent one side:	HURP present both sides:	gaps present both sides
		#1	0.708	1.082	0		1	1
		#2	0	1.077	0		1	1
		#3	0	1.198	0.77		1	1
		#4	0	0.841	1.833		1	1
		#5	0.659	0.924	0		1	1
		#6	0.56	1.406	0		1	1
		#7	1.252	1.379	0		1	1
		#8	0	1.035	0		2			1
		#9	2.669	0.864	0		1	1
		#10	1.057	1.149	0		1	1
		#11	4.198	1.174	0	HURP absent A side	1		1
		#12	1.185	1.008	0		1	1
		#13	0	0.958	0.696		1	1
		#14	0	0.96	1.57		1	1
		#15	0.724	1.727	0		1	1
		#16	0	0.971	0.792		1	1
		#17	0	1.014	0.566		1	1
		#18	4.145	0.982	0	HURP absent A side	1		1
		#19	0	1.253	0		2			1
		#20	0	1.141	3.95	HURP absent B side	1		1
		#21	0	1.056	1.564		1	1
		#22	0	1.333	0.663		1	1
		#23	0.435	0.866	0		1	1
		#24	0.937	1.436	1.269	HURP absent B side			1
		#25	0.614	1.204	0		1	1
		#26	0.524	0.974	0.406						1
		#27	0	1.044	0.724		1	1
		#28	3.557	1.303	0	HURP absent A side	1		1
		#29	2.218	1.365	0		1	1
						TOTAL:	29	21	5	2	1
				TOTAL K-Fibers:		58	50	72.4138	17.2414	6.89655	3.44828
				Pairs		29				pairs
N=2	File name	KTs nbers	A to KT	KT distance	KT to B	Comments
	2019-12-04_RPE_Ivana_prot-GFP-Tub_red-CENPA_Halo_01_06_R3D_D3D						no gap:	Normal pattern: gap - no gap	HURP absent one side:	HURP present both sides:	gaps present both sides
		#1	0	0.888	1.218		1	1
		#2	0	0.954	0		2			1
		#3	0	1.111	1.401		1	1
		#4	0	1.034	0		2			1
		#5	0	1.376	1.638		1	1
		#6	0	1.239	0		2			1
		#7	0	1.258	0		2			1
		#8	5.781	1.186	0	HURP absent A side	1		1
		#9	5.317	1.154	0	HURP absent A side	1		1
		#10	0	0.87	0		2			1
		#11	3.617	0.92	5.257	HURP absent BOTH sides
		#12	0	1.173	2.786		1	1
		#13	0.992	0.838	0		1	1
		#14	0.654	1.059	0.711						1
		#15	0.96	1.11	0		1	1
		#16	0	0.949	0		2			1
		#17	0.944	0.999	0		1	1
		#18	0	0.894	1.035		1	1
		#19	1.598	1.04	0		1	1
		#20	0	0.979	1.729		1	1
						TOTAL:	24	10	2	6	1
				TOTAL K-Fibers:		38	63.1579	52.6316	10.5263	31.5789	5.26316
				Pairs		19				pairs
N=2	File name	KTs nbers	A to KT	KT distance	KT to B	Comments
	2019-12-04_RPE_Ivana_prot-GFP-Tub_red-CENPA_Halo_01_11_R3D_D3D						no gap:	Normal pattern: gap - no gap	HURP absent one side:	HURP present both sides:	gaps present both sides
		#1	0	0.764	0		2			1
		#2	0	0.939	1.481		1	1
		#3	0	0.842	0.818		1	1
		#4	0	1.315	2.774		1	1
		#5	0	1.18	1.942		1	1
		#6	0	1.024	1.078		1	1
		#7	0	0.76	1.16		1	1
		#8	0	1.161	0		2			1
		#9	0	0.899	0		2			1
		#10	0	1.394	0.694		1	1
		#11	0.788	1.225	0		1	1
		#12	1.342	1.064	1.289						1
		#13	0.493	1.036	0		1	1
		#14	1.292	1.047	0		1	1
		#15	0	0.823	1.639		1	1
		#16	0.883	1.116	0		1	1
		#17	0.309	0.712	0		1	1
		#18	0	0.936	0		2			1
		#19	0	1.024	0.629		1	1
						TOTAL:	22	14	0	4	1
				TOTAL K-Fibers:		38	57.8947	73.6842	0	21.0526	5.26316
				Pairs		19				pairs
N=3	File name	KTs nbers	A to KT	KT distance	KT to B	Comments
	2020-02-21_RPE1_MTSB_Normal01_03_R3D_D3D						no gap:	Normal pattern: gap - no gap	HURP absent one side:	HURP present both sides:	gaps present both sides
		#1	0	1.089	0.751		1	1
		#2	0.78	1.121	0		1	1
		#3	0.709	1.287	0		1	1
		#4	0.701	1.164	0		1	1
		#5	1.935	1.139	0		1	1
		#6	0	1.109	0		2			1
		#7	0	1.231	0.99		1	1
		#8	1.486	1.228	2.784	HURP absent B side			1
		#9	0	1.155	1.123		1	1
		#10	0	1.347	0.829		1	1
		#11	0	1.23	0		2			1
		#12	0.872	1.108	2.803	HURP absent B side			1
		#13	1.508	1.274	0		1	1
		#14	0.614	1.105	0.671						1
		#15	2.457	1.151	2.561	HURP absent B side			1
		#16	0.717	1.043	0		1	1
		#17	2.737	1.116	5.358	HURP absent BOTH sides
		#18	4.224	1.076	0	HURP absent A side	1		1
		#19	0.67	1.152	0		1	1
		#20	0	1.001	5.578	HURP absent B side	1		1
		#21	1.3	1.108	0		1	1
		#22	4.445	1.576	2.985	HURP absent BOTH sides			2
						TOTAL:	18	12	7	2	1
				TOTAL K-Fibers:		44	40.9091	54.5455	31.8182	9.09091	4.54545
				Pairs		22				pairs
N=3	File name	KTs nbers	A to KT	KT distance	KT to B	Comments
	2020-02-21_RPE1_MTSB_Normal01_07_R3D_D3D						no gap:	Normal pattern: gap - no gap	HURP absent one side:	HURP present both sides:	gaps present both sides
		#1	1.064	1.097	0		1	1
		#2	0.605	1.13	0		1	1
		#3	1.189	0.79	0		1	1
		#4	1.497	0.893	0		1	1
		#5	0	1.028	0		2			1
		#6	1.562	1.084	0		1	1
		#7	0	1.049	1.389		1	1
		#8	0	1.141	2.472		1	1
		#9	1.311	1.264	3.88	HURP absent B side			1
		#10	0	1.111	0		2			1
		#11	0	1.086	1.162		1	1
		#12	0	1.218	1.104		1	1
		#13	0.606	0.82	0.808						1
		#14	1.748	1.053	0		1	1
		#15	1.207	1.021	1.427						1
		#16	0.92	1.301	4.213	HURP absent B side			1
		#17	0	1.117	1.417		1	1
		#18	1.038	1.138	0		1	1
		#19	0.481	1.107	0		1	1
		#20	1.051	0.995	0		1	1
		#21	0	1.272	0.466		1	1
		#22	0.935	0.898	0		1	1
		#23	0	1.285	0		1	1
		#24	0.768	1.218	0		1	1
						TOTAL:	22	18	2	2	2
				TOTAL K-Fibers:		48	45.8333	75	8.33333	8.33333	8.33333
				Pairs		24				pairs
N=3	File name	KTs nbers	A to KT	KT distance	KT to B	Comments
	2020-02-21_RPE1_MTSB_Normal01_10_R3D_D3D						no gap:	Normal pattern: gap - no gap	HURP absent one side:	HURP present both sides:	gaps present both sides
		#1	0	1.013	1.227		1	1
		#2	0	1.383	4.174	HURP absent B side	1		1
		#3	0.777	1.81	0		1	1
		#4	0.986	1.023	0		1	1
		#5	0	1.355	2.505		1	1
		#6	0.932	1.107	1.221						1
		#7	0.805	1.049	0		1	1
		#8	0.846	1.106	0		1	1
		#9	1.168	1.227	0		1	1
		#10	1.901	1.207	0		1	1
		#11	2.208	1.135	0		1	1
		#12	0	1.35	2.072		1	1
		#13	0	1.136	2.689		1	1
		#14	0	1.008	1.744		1	1
		#15	2.411	1.159	0		1	1
		#16	0	1.165	0		2			1
		#17	0.788	1.002	4.326	HURP absent B side			1
		#18	1.709	1.16	0		1	1
		#19	0	1.041	1.416		1	1
		#20	0	0.885	3.249	HURP absent B side	1		1
		#21	0	1.307	1.499		1	1
		#22	0	1.33	1.643		1	1
						TOTAL:	21	17	3	1	1
				TOTAL K-Fibers:		44	47.7273	77.2727	13.6364	4.54545	4.54545
				Pairs		22				pairs
N=3	File name	KTs nbers	A to KT	KT distance	KT to B	Comments
	2020-02-21_RPE1_MTSB_Normal01_16_R3D_D3D						no gap:	Normal pattern: gap - no gap	HURP absent one side:	HURP present both sides:	gaps present both sides
		#1	0	0.754	1.182		1	1
		#2	1.437	0.998	0		1	1
		#3	0	1.088	0.614		1	1
		#4	1.367	1.084	0		1	1
		#5	0	0.988	2.385		1	1
		#6	2.666	1.424	5.394	HURP absent BOTH sides
		#7	0	1.039	0.441		1	1
		#8	0	1.078	0		2			1
		#9	1.544	1.312	0		1	1
		#10	0	1.153	0		2			1
		#11	0.641	1.209	0		1	1
		#12	0	0.97	4.747	HURP absent B side	1		1
		#13	0.793	1.221	3.01	HURP absent B side			1
		#14	0.593	1.079	0.937						1
		#15	0	1.125	1.105		1	1
		#16	0	1.422	0.9		1	1
		#17	0.438	0.956	0.524						1
		#18	5.612	0.861	0	HURP absent A side	1		1
		#19	2.333	1.297	0.685	HURP absent A side			1
		#20	0.777	0.979	0		1	1
		#21	0	0.792	0.953		1	1
		#22	0	0.829	1.335		1	1
		#23	0	1.237	1.572		1	1
		#24	0	1.143	4.889	HURP absent B side	1		1
		#25	0.461	1.117	0		1	1
		#26	0	1.447	1.357		1	1
		#27	1.891	1.128	0	HURP absent A side	1		1
						TOTAL:	24	16	6	2	2
				TOTAL K-Fibers:		52	46.1538	61.5385	23.0769	7.69231	7.69231
				Pairs		26				pairs
N=3	File name	KTs nbers	A to KT	KT distance	KT to B	Comments
	2020-02-21_RPE1_MTSB_Normal01_17_R3D_D3D						no gap:	Normal pattern: gap - no gap	HURP absent one side:	HURP present both sides:	gaps present both sides
		#1	1.157	1.202	0		1	1
		#2	1.277	1.277	0		1	1
		#3	0.629	1.008	0		1	1
		#4	0	1.278	0		2			1
		#5	0	1.446	3.617	HURP absent B side	1		1
		#6	0.77	1.098	4.368	HURP absent B side			1
		#7	0.725	1.193	0		1	1
		#8	0	0.968	0		2			1
		#9	0.802	1.249	0	4,3um	1	1
		#10	0	1.462	4.708	HURP absent B side	1		1
		#11	1.006	0.902	0		1	1
		#12	0	1.102	4.008	HURP absent B side	1		1
		#13	0.948	1.087	0		1	1
		#14	0	1.097	0.526		1	1
		#15	1.068	1.177	0		1	1
		#16	1.536	1.23	0		1	1
		#17	0.711	1.008	0		1	1
		#18	0	1.18	0.82		1	1
		#19	0.693	1.245	0		1	1
		#20	0	1	0.997		1	1
						TOTAL:	21	14	4	2	0
				TOTAL K-Fibers:		40	52.5	70	20	10	0
				Pairs		20				pairs
N=4	File name	KTs nbers	A to KT	KT distance	KT to B	Comments
	2021-03-21_RPE1_GFP.HURP-CENPA_anti-GFP_part1_01_23_R3D_D3D--						no gap:	Normal pattern: gap - no gap	HURP absent one side:	HURP present both sides:	gaps present both sides
		#1	1.707	0.937	0		1	1
		#2	0.575	1.095	2.216	HURP absent one side			1
		#3	0.646	1.196	0		1	1
		#4	0.534	1.279	0		1	1
		#5	0	1.015	0.542		1	1
		#6	0	0.878	0.381		1	1
		#7	0	0.912	0.59		1	1
		#8	0	1.875	0.471		1	1
		#9	0.827	0.823	0		1	1
		#10	1.638	0.863	0		1	1
		#11	1.039	0.968	0		1	1
		#12	0.999	1.071	0		1	1
		#13	0	1.3028	1.271		1	1
		#14	0.555	1.16	0.645						1
		#15	2.145	0.893	0		1	1
		#16	0.661	0.828	0		1	1
		#17	1.46	1.01	0		1	1
		#18	0	1.147	0.716		1	1
		#19	1.01	0.786	0		1	1
		#20	0	1.236	0.924		1	1
		#21	0	1.094	0.956		1	1
		#22	0	1.01	0.62		1	1
		#23	3.213	1.058	0		1	1
		#24	1.73	1.217	0		1	1
		#25	1.236	0.768	0		1	1
		#26	0	0.9	1.886		1	1
		#27	0	1.387	1.168		1	1
		#28	0	1.208	0.473		1	1
		#29	0	1.058	0.92		1	1
		#30	1.266	0.818	0		1	1
		#31	0.803	0.828	0		1	1
		#32	0	0.973	2.474	HURP absent one side	1		1
		#33	0.817	0.868	0		1	1
		#34	0	0.932	1.41		1	1
						TOTAL:	32	31	2	0	1
				TOTAL K-Fibers:		68	47.0588	91.1765	5.88235	0	2.94118
				Pairs		34				pairs
N=4	File name	KTs nbers	A to KT	KT distance	KT to B	Comments
	2021-03-21_RPE1_GFP.HURP-CENPA_anti-GFP_part1_01_11_R3D_D3D-						no gap:	Normal pattern: gap - no gap	HURP absent one side:	HURP present both sides:	gaps present both sides
		#1	1.423	0.909	0		1	1
		#2	0	0.94	0.539		1	1
		#3	1.318	0.857	0		1	1
		#4	0	1.033	0	HURP both sides	2			1
		#5	0	1.124	0.562		1	1
		#6	0	1.243	0	HURP both sides	2			1
		#7	0.911	1.252	0		1	1
		#8	0	0.821	0.465		1	1
		#9	1.664	1.234	0		1	1
		#10	0	1.263	1.477		1	1
		#11	2.468	1.044	0	HURP absent one side	1		1
		#12	0.876	0.873	0		1	1
		#13	0.765	1.082	0		1	1
		#14	0	0.971	2.306		1	1
		#15	1.146	1.116	0		1	1
		#16	0	1.201	0	HURP both sides	2			1
		#17	1.286	1.165	0		1	1
		#18	0	0.835	0.747		1	1
		#19	1.27	1.035	0		1	1
		#20	0.813	0.796	1.063						1
		#21	0	1.209	0.462		1	1
		#22	0	0.934	1.237		1	1
		#23	0	1	0.585		1	1
						TOTAL:	25	18	1	3	1
				TOTAL K-Fibers:		46	54.3478	78.2609	4.34783	13.0435	4.34783
				Pairs		23				pairs
N=4	File name	KTs nbers	A to KT	KT distance	KT to B	Comments
	2021-03-21_RPE1_GFP.HURP-CENPA_anti-GFP_part1_01_13_R3D_D3D-						no gap:	Normal pattern: gap - no gap	HURP absent one side:	HURP present both sides:	gaps present both sides
		#1	0	1.108	1.12		1	1
		#2	0	1.254	1.251		1	1
		#3	0.727	1.161	0.818						1
		#4	1.619	1.1	0.687						1
		#5	0.76	1.221	0		1	1
		#6	0	1.072	0.72		1	1
		#7	0.833	1	0		1	1
		#8	0.827	0.891	1.288						1
		#9	0	1.313	0.716		1	1
		#10	0	1.156	1.059		1	1
		#11	0	1.368	1.484		1	1
		#12	0.654	1.118	1.552						1
		#13	0	1.371	0		2			1
		#14	0	1.026	2.247		1	1
		#15	0	1.262	0.72		1	1
		#16	0.741	0.947	0		1	1
		#17	0	1.071	2.004		1	1
		#18	1.12	1.621	0		1	1
		#19	0.783	1.414	0		1	1
		#20	1.536	1.205	1.717						1
		#21	0	0.807	0		2			1
		#22	0	0.966	1.867		1	1
		#23	0.859	1.108	0		1	1
		#24	0	0.951	1.51		1	1
		#25	0	1.092	0.855		1	1
		#26	0.945	0.896	0.712						1
						TOTAL:	22	18	0	2	6
				TOTAL K-Fibers:		52	42.3077	69.2308	0	7.69231	23.0769
				Pairs		26				pairs
N=4	File name	KTs nbers	A to KT	KT distance	KT to B	Comments
	2021-03-25_RPE1_GFP.HURP_CENPA_part2_02_14_R3D_D3D--						no gap:	Normal pattern: gap - no gap	HURP absent one side:	HURP present both sides:	gaps present both sides
		#1	0	1.024	0.876		1	1
		#2	0.53	1.038	0		1	1
		#3	0.657	0.9	0.759						1
		#4	0	0.896	0		2			1
		#5	1.247	0.827	0		1	1
		#6	0	0.902	1.852		1	1
		#7	2.466	0.812	0		1	1
		#8	1.413	1.047	0		1	1
		#9	0	0.996	1.047		1	1
		#10	0.718	1.061	0.525						1
		#11	2.061	0.864	0		1	1
		#12	2.203	1.015	0		1	1
		#13	0.567	0.977	1.04						1
		#14	1.708	0.773	0		1	1
		#15	1.727	1.022	0		1	1
		#16	1.469	0.906	0		1	1
		#17	1.887	0.819	0		1	1
		#18	0.249	1.128	1.961						1
		#19	2.155	0.951	0		1	1
		#20	1.491	0.961	0		1	1
		#21	0.744	0.739	0		1	1
		#22	0	1.068	2.742		1	1
		#23	1.363	1.167	0		1	1
		#24	1.148	0.989	0		1	1
		#25	0	0.782	0		1	1
		#26	1.26	1.047	0		1	1
		#27	0.443	0.927	0		1	1
		#28	1.848	1.143	0.865						1
		#29	0	0.706	0.962		1	1
						TOTAL:	25	23	0	1	5
				TOTAL K-Fibers:		58	43.1034	79.3103	0	3.44828	17.2414
				Pairs		29				pairs

## Sheet: Figure 1f
	Figure 1f
	Average:			Classic pattern of HURP	No HURP on one side	HURP on both sides	Gaps on both sides
	% of sister K-Fibre paris			69.1351	11.1799	12.9135	6.7714
	N1
		# Pairs		Classic pattern of HURP	No HURP on one side	HURP on both sides	Gaps on both sides
		122		75	15	25	7	nber of Pairs
				61.4754	12.2951	20.4918	5.7377	%
	N2
		# Pairs		Classic pattern of HURP	No HURP on one side	HURP on both sides	Gaps on both sides
		67		45	7	12	3	nber of Pairs
				67.1642	10.4478	17.9104	4.47761	%
	N3
		# Pairs		Classic pattern of HURP	No HURP on one side	HURP on both sides	Gaps on both sides
		114		77	22	9	6	nber of Pairs
				67.5439	19.2982	7.89474	5.26316	%
	N4
		# Pairs		Classic pattern of HURP	No HURP on one side	HURP on both sides	Gaps on both sides
		112		90	3	6	13	nber of Pairs
				80.3571	2.67857	5.35714	11.6071	%

## Sheet: Figure S1a
	Figure S.1a
			K-fibres with a HURP-gap
			N1
				Total of pairs	Total of K-Fibres	K-Fibres without HURP-gaps	K-Fibres with HURP-gaps
				124	248	134	114
						54.0323	45.9677	% of K-Fibres
			N2
				Total of pairs	Total of K-Fibres	K-Fibres without HURP-gaps	K-Fibres with HURP-gaps
				68	136	75	61
						55.1471	44.8529	% of K-Fibres
			N3
				Total of pairs	Total of K-Fibres	K-Fibres without HURP-gaps	K-Fibres with HURP-gaps
				115	230	106	124
						46.087	53.913	% of K-Fibres
			N4
				Total of pairs	Total of K-Fibres	K-Fibres without HURP-gaps	K-Fibres with HURP-gaps
				112	224	104	120
						46.4286	53.5714	% of K-Fibres
						MEAN:	49.5763	%

## Sheet: Figure S1b
	Figure S.1b
		Distribution of HURP-gaps
	File name:	Size of HURP-gaps (um)
N=1	2019-11-27_RPE_IvanaProt_anti-GFP.HURP_CENPA-Red_aTub-FarRed_100x_01_02_R3D_D3D	1.918	0.484	1.602	1.084	0.516	0.898	0.82	1.34	2.209	1.189	0.891	2.228	0.803	0.51	0.987	1.322	1.996
	2019-12-04_Ivana_protocol_RPE1_GFP-HURP.CENPA_Part2_04_07_R3D_D3D	0.454	0.778	1.301	0.919	1.046	0.841	1.963	1.276	1.542	1.199	0.443	1.246
	2019-12-04_Ivana_protocol_RPE1_GFP-HURP.CENPA_Part2_04_09_R3D_D3D	1.109	1.071	0.718	0.783	0.505	0.761	0.811	0.696	0.601	0.603	0.936
	2019-12-04_Ivana_protocol_RPE1_GFP-HURP.CENPA_Part2_04_12_R3D_D3D	0.661	0.762	0.559	1.324	0.763	0.459	0.835	0.852	0.514	1.126	1.012	1.147	1.201	1.68	0.788	1.01
	2019-12-04_Ivana_protocol_RPE1_GFP-HURP.CENPA_Part2_04_13_R3D_D3D	0.798	0.54	0.714	1.59	0.662	0.667	0.425	0.451	0.685	0.733	0.882	1.897	0.649	0.885	0.489	0.724	0.851	0.763	0.761	0.968	0.611	0.479	0.995
	2019-12-04_Ivana_protocol_RPE1_GFP-HURP.CENPA_Part2_04_19_R3D_D3D	0.663	0.892	0.827	0.513	1.051	1.904	1.75	0.817	0.566	0.485	0.816	0.967	0.446	0.629
N=2	2019-12-04_RPE_Ivana_prot-GFP-Tub_red-CENPA_Halo_01_02_R3D_D3D	0.708	0.659	0.56	1.252	2.669	1.057	1.185	0.724	0.435	0.937	0.614	0.524	2.218	0.77	1.833	0.696	1.57	0.792	0.566	1.564	0.663	0.406	0.724
	2019-12-04_RPE_Ivana_prot-GFP-Tub_red-CENPA_Halo_01_06_R3D_D3D	0.992	0.654	0.96	0.944	1.598	1.218	1.401	1.638	2.786	0.711	1.035	1.729
	2019-12-04_RPE_Ivana_prot-GFP-Tub_red-CENPA_Halo_01_11_R3D_D3D	0.788	1.342	0.493	1.292	0.883	0.309	1.481	0.818	2.774	1.942	1.078	1.16	0.694	1.289	1.639	0.629
N=3	2020-02-21_RPE1_MTSB_Normal01_03_R3D_D3D	0.78	0.709	0.701	1.935	1.486	0.872	1.508	0.614	2.457	0.717	0.67	1.3	0.751	0.99	1.123	0.829	0.671
	2020-02-21_RPE1_MTSB_Normal01_07_R3D_D3D	1.064	0.605	1.189	1.497	1.562	1.311	0.606	1.748	1.207	0.92	1.038	0.481	1.051	0.935	0.768	1.389	2.472	1.162	1.104	0.808	1.427	1.417	0.466
	2020-02-21_RPE1_MTSB_Normal01_10_R3D_D3D	0.777	0.986	0.932	0.805	0.846	1.168	1.901	2.208	2.411	0.788	1.709	1.227	2.505	1.221	2.072	2.689	1.744	1.416	1.499	1.643
	2020-02-21_RPE1_MTSB_Normal01_16_R3D_D3D	1.437	1.367	1.544	0.641	0.793	0.593	0.438	0.777	0.461	1.182	0.614	2.385	0.441	0.937	1.105	0.9	0.524	0.685	0.953	1.335	1.572	1.357
	2020-02-21_RPE1_MTSB_Normal01_17_R3D_D3D	1.157	1.277	0.629	0.77	0.725	0.802	1.006	0.948	1.068	1.536	0.711	0.693	0.526	0.82	0.997
N=4	2021-03-21_RPE1_GFP.HURP-CENPA_anti-GFP_part1_01_23_R3D_D3D--	1.707	0.575	0.646	0.534	0.827	1.638	1.039	0.999	0.555	2.145	0.661	1.46	1.01	3.213	1.73	1.236	1.266	0.803	0.817	0.542	0.381	0.59	0.471	1.271	0.645	0.716	0.924	0.956	0.62	1.886	1.168	0.473	0.92	1.41
	2021-03-21_RPE1_GFP.HURP-CENPA_anti-GFP_part1_01_11_R3D_D3D-	1.423	1.318	0.911	1.664	0.876	0.765	1.146	1.286	1.27	0.813	0.539	0.562	0.465	1.477	2.306	0.747	1.063	0.462	1.237	0.585
	2021-03-21_RPE1_GFP.HURP-CENPA_anti-GFP_part1_01_13_R3D_D3D-	0.727	1.619	0.76	0.833	0.827	0.654	0.741	1.12	0.783	1.536	0.859	0.945	1.12	1.251	0.818	0.687	0.72	1.288	0.716	1.059	1.484	1.552	2.247	0.72	2.004	1.717	1.867	1.51	0.855	0.712
	2021-03-25_RPE1_GFP.HURP_CENPA_part2_02_14_R3D_D3D--	0.53	0.657	1.247	2.466	1.413	0.718	2.061	2.203	0.567	1.708	1.727	1.469	1.887	0.249	2.155	1.491	0.744	1.363	1.148	1.26	0.443	1.848	0.876	0.759	1.852	1.047	0.525	1.04	1.961	2.742	0.865	0.962

## Sheet: Figure 2c
SisterID	hurp	Time	Frame	kkdist3d
1	NA	0	1	0.947654
1	NA	4.14	2	0.814583
1	0.385532	8.28	3	0.691323
1	0.356599	12.42	4	0.60052
1	0.343262	16.56	5	0.658927
1	0.394052	20.7	6	0.696088
1	0.416466	24.84	7	0.841421
1	0.456155	28.98	8	0.955079
1	0.421941	33.12	9	1.08317
1	0.443398	37.26	10	1.16519
1	0.482941	41.4	11	1.09815
1	0.444534	45.54	12	0.991852
1	0.488352	49.68	13	0.794957
1	0.552645	53.82	14	0.722754
1	0.521961	57.96	15	0.738376
1	0.517496	62.1	16	0.906882
1	0.554239	66.24	17	0.994063
1	0.545707	70.38	18	0.930792
1	0.592758	74.52	19	0.888892
1	0.610552	78.66	20	0.919338
1	0.643865	82.8	21	0.962563
1	0.666578	86.94	22	0.981284
1	0.692336	91.08	23	1.02697
1	0.677725	95.22	24	0.908293
1	0.466323	99.36	25	0.730974
1	0.473391	103.5	26	0.75389
1	0.457628	107.64	27	0.817632
1	0.39528	111.78	28	0.917143
1	0.41877	115.92	29	1.01751
1	0.455563	120.06	30	1.07842
1	0.398451	124.2	31	1.09513
1	0.404748	128.34	32	1.08877
1	0.390224	132.48	33	1.02466
1	0.403701	136.62	34	0.956421
1	0.440963	140.76	35	0.773562
1	0.429978	144.9	36	0.679111
1	0.434142	149.04	37	0.651951
1	0.407826	153.18	38	0.723101
1	0.473889	157.32	39	0.799008
1	0.523685	161.46	40	0.911449
1	0.524918	165.6	41	0.923008
1	0.570205	169.74	42	0.923935
1	0.558239	173.88	43	0.937346
1	0.640424	178.02	44	0.986213
1	0.60036	182.16	45	0.879486
1	0.591568	186.3	46	0.756786
1	0.539321	190.44	47	0.684691
1	0.514532	194.58	48	0.658172
1	0.457507	198.72	49	0.702083
1	0.469204	202.86	50	0.795025
2	NA	0	1	0.947654
2	NA	4.14	2	0.814583
2	0.471207	8.28	3	0.691323
2	0.455852	12.42	4	0.60052
2	0.416242	16.56	5	0.658927
2	0.451757	20.7	6	0.696088
2	0.481126	24.84	7	0.841421
2	0.47101	28.98	8	0.955079
2	0.554962	33.12	9	1.08317
2	0.597344	37.26	10	1.16519
2	0.647405	41.4	11	1.09815
2	0.562345	45.54	12	0.991852
2	0.465898	49.68	13	0.794957
2	0.455685	53.82	14	0.722754
2	0.527168	57.96	15	0.738376
2	0.503008	62.1	16	0.906882
2	0.452517	66.24	17	0.994063
2	0.466239	70.38	18	0.930792
2	0.450742	74.52	19	0.888892
2	0.46819	78.66	20	0.919338
2	0.424717	82.8	21	0.962563
2	0.412212	86.94	22	0.981284
2	0.466993	91.08	23	1.02697
2	0.464584	95.22	24	0.908293
2	0.424671	99.36	25	0.730974
2	0.48024	103.5	26	0.75389
2	0.396151	107.64	27	0.817632
2	0.492843	111.78	28	0.917143
2	0.521079	115.92	29	1.01751
2	0.557135	120.06	30	1.07842
2	0.527109	124.2	31	1.09513
2	0.629453	128.34	32	1.08877
2	0.583279	132.48	33	1.02466
2	0.495287	136.62	34	0.956421
2	0.424454	140.76	35	0.773562
2	0.435884	144.9	36	0.679111
2	0.419353	149.04	37	0.651951
2	0.447055	153.18	38	0.723101
2	0.459561	157.32	39	0.799008
2	0.460193	161.46	40	0.911449
2	0.45625	165.6	41	0.923008
2	0.466888	169.74	42	0.923935
2	0.425485	173.88	43	0.937346
2	0.453839	178.02	44	0.986213
2	0.466145	182.16	45	0.879486
2	0.469036	186.3	46	0.756786
2	0.456757	190.44	47	0.684691
2	0.467734	194.58	48	0.658172
2	0.469524	198.72	49	0.702083
2	0.543726	202.86	50	0.795025

## Sheet: Figure 2d
frames_relative_to_switch	sister	Position	hurp	Position_dx
-9	trailing	1	0.0554857	0
-9	trailing	2	0.0752442	0.104
-9	trailing	3	0.0923003	0.208
-9	trailing	4	0.104663	0.312
-9	trailing	5	0.110946	0.416
-9	trailing	6	0.113115	0.52
-9	trailing	7	0.113911	0.624
-9	trailing	8	0.11464	0.728
-9	trailing	9	0.112149	0.832
-9	trailing	10	0.110496	0.936
-9	trailing	11	0.108109	1.04
-9	trailing	12	0.10475	1.144
-9	trailing	13	0.102031	1.248
-9	trailing	14	0.0999532	1.352
-9	trailing	15	0.0969679	1.456
-9	trailing	16	0.0937272	1.56
-9	trailing	17	0.0902374	1.664
-9	trailing	18	0.0862239	1.768
-9	trailing	19	0.0827729	1.872
-9	trailing	20	0.0800783	1.976
-9	trailing	21	0.0762054	2.08
-9	trailing	22	0.0729643	2.184
-9	trailing	23	0.0704978	2.288
-9	trailing	24	0.0660175	2.392
-9	trailing	25	0.0635621	2.496
-9	trailing	26	0.0605793	2.6
-9	trailing	27	0.0575981	2.704
-9	trailing	28	0.0549066	2.808
-9	trailing	29	0.0530875	2.912
-9	trailing	30	0.0503104	3.016
-9	trailing	31	0.0473738	3.12
-9	leading	1	0.0392667	0
-9	leading	2	0.0471728	0.104
-9	leading	3	0.0551412	0.208
-9	leading	4	0.0625856	0.312
-9	leading	5	0.0702242	0.416
-9	leading	6	0.0767429	0.52
-9	leading	7	0.0840515	0.624
-9	leading	8	0.0905286	0.728
-9	leading	9	0.0956263	0.832
-9	leading	10	0.0994983	0.936
-9	leading	11	0.101324	1.04
-9	leading	12	0.103877	1.144
-9	leading	13	0.104184	1.248
-9	leading	14	0.103402	1.352
-9	leading	15	0.101609	1.456
-9	leading	16	0.0999998	1.56
-9	leading	17	0.099027	1.664
-9	leading	18	0.0959012	1.768
-9	leading	19	0.0930715	1.872
-9	leading	20	0.0894758	1.976
-9	leading	21	0.0864915	2.08
-9	leading	22	0.0828394	2.184
-9	leading	23	0.0791749	2.288
-9	leading	24	0.0776938	2.392
-9	leading	25	0.0740647	2.496
-9	leading	26	0.0710321	2.6
-9	leading	27	0.0676946	2.704
-9	leading	28	0.0643414	2.808
-9	leading	29	0.0613175	2.912
-9	leading	30	0.0590348	3.016
-9	leading	31	0.0565395	3.12
-8	trailing	1	0.0535809	0
-8	trailing	2	0.0722516	0.104
-8	trailing	3	0.0901656	0.208
-8	trailing	4	0.102316	0.312
-8	trailing	5	0.109085	0.416
-8	trailing	6	0.111897	0.52
-8	trailing	7	0.112828	0.624
-8	trailing	8	0.113557	0.728
-8	trailing	9	0.111549	0.832
-8	trailing	10	0.109532	0.936
-8	trailing	11	0.106923	1.04
-8	trailing	12	0.104794	1.144
-8	trailing	13	0.102761	1.248
-8	trailing	14	0.0983125	1.352
-8	trailing	15	0.0964115	1.456
-8	trailing	16	0.093004	1.56
-8	trailing	17	0.0894075	1.664
-8	trailing	18	0.0862008	1.768
-8	trailing	19	0.082895	1.872
-8	trailing	20	0.0793412	1.976
-8	trailing	21	0.0757092	2.08
-8	trailing	22	0.0725489	2.184
-8	trailing	23	0.069085	2.288
-8	trailing	24	0.0658019	2.392
-8	trailing	25	0.0625366	2.496
-8	trailing	26	0.0601534	2.6
-8	trailing	27	0.0578172	2.704
-8	trailing	28	0.0548845	2.808
-8	trailing	29	0.052271	2.912
-8	trailing	30	0.0482589	3.016
-8	trailing	31	0.0464123	3.12
-8	leading	1	0.0375892	0
-8	leading	2	0.0451398	0.104
-8	leading	3	0.0519632	0.208
-8	leading	4	0.0600298	0.312
-8	leading	5	0.0690625	0.416
-8	leading	6	0.075392	0.52
-8	leading	7	0.0826917	0.624
-8	leading	8	0.0893135	0.728
-8	leading	9	0.0932668	0.832
-8	leading	10	0.0967114	0.936
-8	leading	11	0.0995883	1.04
-8	leading	12	0.101726	1.144
-8	leading	13	0.103273	1.248
-8	leading	14	0.102763	1.352
-8	leading	15	0.102193	1.456
-8	leading	16	0.100288	1.56
-8	leading	17	0.0983423	1.664
-8	leading	18	0.0957914	1.768
-8	leading	19	0.0926433	1.872
-8	leading	20	0.0890959	1.976
-8	leading	21	0.0856317	2.08
-8	leading	22	0.0828694	2.184
-8	leading	23	0.079287	2.288
-8	leading	24	0.0758416	2.392
-8	leading	25	0.0728889	2.496
-8	leading	26	0.0697266	2.6
-8	leading	27	0.0668763	2.704
-8	leading	28	0.0633594	2.808
-8	leading	29	0.0606499	2.912
-8	leading	30	0.0585114	3.016
-8	leading	31	0.055247	3.12
-7	trailing	1	0.0505851	0
-7	trailing	2	0.0700669	0.104
-7	trailing	3	0.0868983	0.208
-7	trailing	4	0.0999176	0.312
-7	trailing	5	0.106889	0.416
-7	trailing	6	0.109594	0.52
-7	trailing	7	0.10965	0.624
-7	trailing	8	0.109329	0.728
-7	trailing	9	0.108261	0.832
-7	trailing	10	0.107153	0.936
-7	trailing	11	0.104346	1.04
-7	trailing	12	0.10257	1.144
-7	trailing	13	0.0999327	1.248
-7	trailing	14	0.0963757	1.352
-7	trailing	15	0.0944134	1.456
-7	trailing	16	0.091967	1.56
-7	trailing	17	0.088155	1.664
-7	trailing	18	0.0861111	1.768
-7	trailing	19	0.0831339	1.872
-7	trailing	20	0.0785702	1.976
-7	trailing	21	0.0748111	2.08
-7	trailing	22	0.0707831	2.184
-7	trailing	23	0.0668709	2.288
-7	trailing	24	0.0639611	2.392
-7	trailing	25	0.0605632	2.496
-7	trailing	26	0.0581388	2.6
-7	trailing	27	0.0558291	2.704
-7	trailing	28	0.0516979	2.808
-7	trailing	29	0.0489946	2.912
-7	trailing	30	0.0456878	3.016
-7	trailing	31	0.04349	3.12
-7	leading	1	0.0334946	0
-7	leading	2	0.0404893	0.104
-7	leading	3	0.0460133	0.208
-7	leading	4	0.0535805	0.312
-7	leading	5	0.0618807	0.416
-7	leading	6	0.0701085	0.52
-7	leading	7	0.0763171	0.624
-7	leading	8	0.0833988	0.728
-7	leading	9	0.0881956	0.832
-7	leading	10	0.0920688	0.936
-7	leading	11	0.095853	1.04
-7	leading	12	0.0983504	1.144
-7	leading	13	0.0996051	1.248
-7	leading	14	0.0999781	1.352
-7	leading	15	0.099004	1.456
-7	leading	16	0.0969018	1.56
-7	leading	17	0.0942536	1.664
-7	leading	18	0.0918674	1.768
-7	leading	19	0.0900011	1.872
-7	leading	20	0.0875309	1.976
-7	leading	21	0.0835554	2.08
-7	leading	22	0.0805392	2.184
-7	leading	23	0.0775039	2.288
-7	leading	24	0.0733918	2.392
-7	leading	25	0.0704492	2.496
-7	leading	26	0.0660526	2.6
-7	leading	27	0.0627361	2.704
-7	leading	28	0.0598246	2.808
-7	leading	29	0.0566261	2.912
-7	leading	30	0.0544031	3.016
-7	leading	31	0.0524825	3.12
-6	trailing	1	0.0511808	0
-6	trailing	2	0.0729692	0.104
-6	trailing	3	0.0899343	0.208
-6	trailing	4	0.100909	0.312
-6	trailing	5	0.1076	0.416
-6	trailing	6	0.109906	0.52
-6	trailing	7	0.110409	0.624
-6	trailing	8	0.109636	0.728
-6	trailing	9	0.108624	0.832
-6	trailing	10	0.106334	0.936
-6	trailing	11	0.104441	1.04
-6	trailing	12	0.10124	1.144
-6	trailing	13	0.097313	1.248
-6	trailing	14	0.0950889	1.352
-6	trailing	15	0.0919252	1.456
-6	trailing	16	0.0901922	1.56
-6	trailing	17	0.0861249	1.664
-6	trailing	18	0.0831829	1.768
-6	trailing	19	0.079309	1.872
-6	trailing	20	0.0747251	1.976
-6	trailing	21	0.0703031	2.08
-6	trailing	22	0.0658516	2.184
-6	trailing	23	0.0626042	2.288
-6	trailing	24	0.0601903	2.392
-6	trailing	25	0.0568752	2.496
-6	trailing	26	0.0534698	2.6
-6	trailing	27	0.050524	2.704
-6	trailing	28	0.0481576	2.808
-6	trailing	29	0.045099	2.912
-6	trailing	30	0.0422456	3.016
-6	trailing	31	0.0400232	3.12
-6	leading	1	0.0296381	0
-6	leading	2	0.0376725	0.104
-6	leading	3	0.0440414	0.208
-6	leading	4	0.0506496	0.312
-6	leading	5	0.0581416	0.416
-6	leading	6	0.0654116	0.52
-6	leading	7	0.0713963	0.624
-6	leading	8	0.0773879	0.728
-6	leading	9	0.0828707	0.832
-6	leading	10	0.0873507	0.936
-6	leading	11	0.090748	1.04
-6	leading	12	0.0924915	1.144
-6	leading	13	0.0954015	1.248
-6	leading	14	0.0966905	1.352
-6	leading	15	0.0968865	1.456
-6	leading	16	0.0966002	1.56
-6	leading	17	0.0941788	1.664
-6	leading	18	0.0922258	1.768
-6	leading	19	0.0887061	1.872
-6	leading	20	0.0854116	1.976
-6	leading	21	0.0817981	2.08
-6	leading	22	0.0780896	2.184
-6	leading	23	0.0749681	2.288
-6	leading	24	0.0720269	2.392
-6	leading	25	0.0688542	2.496
-6	leading	26	0.0646603	2.6
-6	leading	27	0.0611384	2.704
-6	leading	28	0.0593195	2.808
-6	leading	29	0.0556873	2.912
-6	leading	30	0.0529196	3.016
-6	leading	31	0.0519843	3.12
-5	trailing	1	0.0509347	0
-5	trailing	2	0.0727019	0.104
-5	trailing	3	0.0906348	0.208
-5	trailing	4	0.102587	0.312
-5	trailing	5	0.107981	0.416
-5	trailing	6	0.11015	0.52
-5	trailing	7	0.110514	0.624
-5	trailing	8	0.109211	0.728
-5	trailing	9	0.107583	0.832
-5	trailing	10	0.104643	0.936
-5	trailing	11	0.10203	1.04
-5	trailing	12	0.0996113	1.144
-5	trailing	13	0.0949379	1.248
-5	trailing	14	0.0927488	1.352
-5	trailing	15	0.0900288	1.456
-5	trailing	16	0.086681	1.56
-5	trailing	17	0.0818237	1.664
-5	trailing	18	0.0793242	1.768
-5	trailing	19	0.0749901	1.872
-5	trailing	20	0.0708721	1.976
-5	trailing	21	0.0660289	2.08
-5	trailing	22	0.0614224	2.184
-5	trailing	23	0.0594343	2.288
-5	trailing	24	0.0563139	2.392
-5	trailing	25	0.0530312	2.496
-5	trailing	26	0.0503585	2.6
-5	trailing	27	0.0471599	2.704
-5	trailing	28	0.0441613	2.808
-5	trailing	29	0.0412597	2.912
-5	trailing	30	0.0387529	3.016
-5	trailing	31	0.0359233	3.12
-5	leading	1	0.0270714	0
-5	leading	2	0.0335679	0.104
-5	leading	3	0.0394645	0.208
-5	leading	4	0.0460921	0.312
-5	leading	5	0.0528458	0.416
-5	leading	6	0.0594518	0.52
-5	leading	7	0.0661068	0.624
-5	leading	8	0.0720574	0.728
-5	leading	9	0.0767628	0.832
-5	leading	10	0.081869	0.936
-5	leading	11	0.0842452	1.04
-5	leading	12	0.0869224	1.144
-5	leading	13	0.0890616	1.248
-5	leading	14	0.0899753	1.352
-5	leading	15	0.090636	1.456
-5	leading	16	0.0910069	1.56
-5	leading	17	0.0890743	1.664
-5	leading	18	0.0869124	1.768
-5	leading	19	0.0837107	1.872
-5	leading	20	0.0817435	1.976
-5	leading	21	0.0783681	2.08
-5	leading	22	0.0748483	2.184
-5	leading	23	0.0714762	2.288
-5	leading	24	0.06833	2.392
-5	leading	25	0.0656569	2.496
-5	leading	26	0.0603223	2.6
-5	leading	27	0.057628	2.704
-5	leading	28	0.0539101	2.808
-5	leading	29	0.0517245	2.912
-5	leading	30	0.0487094	3.016
-5	leading	31	0.0465744	3.12
-4	trailing	1	0.0547293	0
-4	trailing	2	0.0792726	0.104
-4	trailing	3	0.0977943	0.208
-4	trailing	4	0.109619	0.312
-4	trailing	5	0.114495	0.416
-4	trailing	6	0.115884	0.52
-4	trailing	7	0.115972	0.624
-4	trailing	8	0.114106	0.728
-4	trailing	9	0.111626	0.832
-4	trailing	10	0.108562	0.936
-4	trailing	11	0.104278	1.04
-4	trailing	12	0.100006	1.144
-4	trailing	13	0.0964857	1.248
-4	trailing	14	0.094344	1.352
-4	trailing	15	0.0909586	1.456
-4	trailing	16	0.0873103	1.56
-4	trailing	17	0.0832618	1.664
-4	trailing	18	0.0798155	1.768
-4	trailing	19	0.0755161	1.872
-4	trailing	20	0.0716876	1.976
-4	trailing	21	0.0677061	2.08
-4	trailing	22	0.063106	2.184
-4	trailing	23	0.0597862	2.288
-4	trailing	24	0.056739	2.392
-4	trailing	25	0.0534681	2.496
-4	trailing	26	0.049831	2.6
-4	trailing	27	0.0461986	2.704
-4	trailing	28	0.0429973	2.808
-4	trailing	29	0.0396856	2.912
-4	trailing	30	0.0367592	3.016
-4	trailing	31	0.0338341	3.12
-4	leading	1	0.0273371	0
-4	leading	2	0.0333283	0.104
-4	leading	3	0.0395922	0.208
-4	leading	4	0.0464217	0.312
-4	leading	5	0.0534791	0.416
-4	leading	6	0.0596175	0.52
-4	leading	7	0.0650564	0.624
-4	leading	8	0.0711783	0.728
-4	leading	9	0.0759816	0.832
-4	leading	10	0.0803299	0.936
-4	leading	11	0.0824307	1.04
-4	leading	12	0.0838421	1.144
-4	leading	13	0.0868172	1.248
-4	leading	14	0.0880641	1.352
-4	leading	15	0.0889843	1.456
-4	leading	16	0.0891054	1.56
-4	leading	17	0.0877379	1.664
-4	leading	18	0.0863264	1.768
-4	leading	19	0.0840798	1.872
-4	leading	20	0.082393	1.976
-4	leading	21	0.0804953	2.08
-4	leading	22	0.0769595	2.184
-4	leading	23	0.0737493	2.288
-4	leading	24	0.0716665	2.392
-4	leading	25	0.0678838	2.496
-4	leading	26	0.0634798	2.6
-4	leading	27	0.060612	2.704
-4	leading	28	0.0575323	2.808
-4	leading	29	0.0541725	2.912
-4	leading	30	0.0506953	3.016
-4	leading	31	0.0463593	3.12
-3	trailing	1	0.0583739	0
-3	trailing	2	0.0848958	0.104
-3	trailing	3	0.105308	0.208
-3	trailing	4	0.118978	0.312
-3	trailing	5	0.122943	0.416
-3	trailing	6	0.122568	0.52
-3	trailing	7	0.12033	0.624
-3	trailing	8	0.116862	0.728
-3	trailing	9	0.112399	0.832
-3	trailing	10	0.109298	0.936
-3	trailing	11	0.104028	1.04
-3	trailing	12	0.100536	1.144
-3	trailing	13	0.096015	1.248
-3	trailing	14	0.0922156	1.352
-3	trailing	15	0.0886984	1.456
-3	trailing	16	0.0857965	1.56
-3	trailing	17	0.0806674	1.664
-3	trailing	18	0.0767922	1.768
-3	trailing	19	0.0731024	1.872
-3	trailing	20	0.0685959	1.976
-3	trailing	21	0.0648926	2.08
-3	trailing	22	0.0617716	2.184
-3	trailing	23	0.0575613	2.288
-3	trailing	24	0.0542446	2.392
-3	trailing	25	0.0507486	2.496
-3	trailing	26	0.047901	2.6
-3	trailing	27	0.0443279	2.704
-3	trailing	28	0.0411433	2.808
-3	trailing	29	0.0385294	2.912
-3	trailing	30	0.0357183	3.016
-3	trailing	31	0.0331244	3.12
-3	leading	1	0.0291229	0
-3	leading	2	0.0353143	0.104
-3	leading	3	0.0410559	0.208
-3	leading	4	0.0469883	0.312
-3	leading	5	0.0535218	0.416
-3	leading	6	0.0585218	0.52
-3	leading	7	0.0637829	0.624
-3	leading	8	0.06914	0.728
-3	leading	9	0.0747845	0.832
-3	leading	10	0.0778902	0.936
-3	leading	11	0.0804012	1.04
-3	leading	12	0.0837095	1.144
-3	leading	13	0.0855262	1.248
-3	leading	14	0.0860805	1.352
-3	leading	15	0.0875519	1.456
-3	leading	16	0.0870755	1.56
-3	leading	17	0.0866325	1.664
-3	leading	18	0.0856265	1.768
-3	leading	19	0.0837583	1.872
-3	leading	20	0.0827959	1.976
-3	leading	21	0.0809327	2.08
-3	leading	22	0.0791636	2.184
-3	leading	23	0.0764189	2.288
-3	leading	24	0.0744072	2.392
-3	leading	25	0.071246	2.496
-3	leading	26	0.0672216	2.6
-3	leading	27	0.0638752	2.704
-3	leading	28	0.0607042	2.808
-3	leading	29	0.0569569	2.912
-3	leading	30	0.0529849	3.016
-3	leading	31	0.0496332	3.12
-2	trailing	1	0.0561051	0
-2	trailing	2	0.0817679	0.104
-2	trailing	3	0.103019	0.208
-2	trailing	4	0.115876	0.312
-2	trailing	5	0.120293	0.416
-2	trailing	6	0.119594	0.52
-2	trailing	7	0.117673	0.624
-2	trailing	8	0.114922	0.728
-2	trailing	9	0.10945	0.832
-2	trailing	10	0.10518	0.936
-2	trailing	11	0.10083	1.04
-2	trailing	12	0.0969914	1.144
-2	trailing	13	0.0932226	1.248
-2	trailing	14	0.0887162	1.352
-2	trailing	15	0.0846893	1.456
-2	trailing	16	0.0802981	1.56
-2	trailing	17	0.0756171	1.664
-2	trailing	18	0.0716623	1.768
-2	trailing	19	0.0678473	1.872
-2	trailing	20	0.0641346	1.976
-2	trailing	21	0.0601743	2.08
-2	trailing	22	0.0562277	2.184
-2	trailing	23	0.0533534	2.288
-2	trailing	24	0.0497101	2.392
-2	trailing	25	0.0457817	2.496
-2	trailing	26	0.0425905	2.6
-2	trailing	27	0.0390757	2.704
-2	trailing	28	0.0364084	2.808
-2	trailing	29	0.034321	2.912
-2	trailing	30	0.0314817	3.016
-2	trailing	31	0.0285097	3.12
-2	leading	1	0.0276702	0
-2	leading	2	0.0354294	0.104
-2	leading	3	0.0406913	0.208
-2	leading	4	0.0473446	0.312
-2	leading	5	0.0538392	0.416
-2	leading	6	0.0588354	0.52
-2	leading	7	0.0644334	0.624
-2	leading	8	0.0701123	0.728
-2	leading	9	0.075157	0.832
-2	leading	10	0.0783468	0.936
-2	leading	11	0.0805705	1.04
-2	leading	12	0.0838589	1.144
-2	leading	13	0.0851131	1.248
-2	leading	14	0.0848264	1.352
-2	leading	15	0.0842835	1.456
-2	leading	16	0.0837592	1.56
-2	leading	17	0.0841704	1.664
-2	leading	18	0.0840041	1.768
-2	leading	19	0.0820954	1.872
-2	leading	20	0.080036	1.976
-2	leading	21	0.0775145	2.08
-2	leading	22	0.0745452	2.184
-2	leading	23	0.0718296	2.288
-2	leading	24	0.0701871	2.392
-2	leading	25	0.0677872	2.496
-2	leading	26	0.0645949	2.6
-2	leading	27	0.0601295	2.704
-2	leading	28	0.0570696	2.808
-2	leading	29	0.0543871	2.912
-2	leading	30	0.0512221	3.016
-2	leading	31	0.0483226	3.12
-1	trailing	1	0.0510206	0
-1	trailing	2	0.0748723	0.104
-1	trailing	3	0.0949039	0.208
-1	trailing	4	0.10944	0.312
-1	trailing	5	0.116237	0.416
-1	trailing	6	0.116696	0.52
-1	trailing	7	0.114723	0.624
-1	trailing	8	0.112456	0.728
-1	trailing	9	0.106555	0.832
-1	trailing	10	0.102833	0.936
-1	trailing	11	0.0978574	1.04
-1	trailing	12	0.0939667	1.144
-1	trailing	13	0.0903229	1.248
-1	trailing	14	0.0854032	1.352
-1	trailing	15	0.0804917	1.456
-1	trailing	16	0.0769816	1.56
-1	trailing	17	0.0731275	1.664
-1	trailing	18	0.069427	1.768
-1	trailing	19	0.0660245	1.872
-1	trailing	20	0.0626388	1.976
-1	trailing	21	0.0584413	2.08
-1	trailing	22	0.054607	2.184
-1	trailing	23	0.0514659	2.288
-1	trailing	24	0.0475877	2.392
-1	trailing	25	0.043889	2.496
-1	trailing	26	0.0403129	2.6
-1	trailing	27	0.0376707	2.704
-1	trailing	28	0.0353349	2.808
-1	trailing	29	0.0331825	2.912
-1	trailing	30	0.0298286	3.016
-1	trailing	31	0.0275224	3.12
-1	leading	1	0.0271718	0
-1	leading	2	0.0339652	0.104
-1	leading	3	0.0399816	0.208
-1	leading	4	0.0454983	0.312
-1	leading	5	0.0524432	0.416
-1	leading	6	0.0575642	0.52
-1	leading	7	0.0631151	0.624
-1	leading	8	0.0682182	0.728
-1	leading	9	0.0721838	0.832
-1	leading	10	0.0745998	0.936
-1	leading	11	0.0776104	1.04
-1	leading	12	0.0804527	1.144
-1	leading	13	0.0823731	1.248
-1	leading	14	0.0832259	1.352
-1	leading	15	0.0821988	1.456
-1	leading	16	0.0818014	1.56
-1	leading	17	0.0821206	1.664
-1	leading	18	0.0815753	1.768
-1	leading	19	0.0806036	1.872
-1	leading	20	0.0781398	1.976
-1	leading	21	0.0758192	2.08
-1	leading	22	0.0732404	2.184
-1	leading	23	0.0708709	2.288
-1	leading	24	0.068473	2.392
-1	leading	25	0.0666106	2.496
-1	leading	26	0.0641764	2.6
-1	leading	27	0.0602593	2.704
-1	leading	28	0.0566858	2.808
-1	leading	29	0.0542205	2.912
-1	leading	30	0.0525757	3.016
-1	leading	31	0.0492526	3.12
0	trailing	1	0.0428619	0
0	trailing	2	0.0511235	0.104
0	trailing	3	0.064938	0.208
0	trailing	4	0.0792686	0.312
0	trailing	5	0.0905974	0.416
0	trailing	6	0.0997583	0.52
0	trailing	7	0.105169	0.624
0	trailing	8	0.107878	0.728
0	trailing	9	0.107905	0.832
0	trailing	10	0.105584	0.936
0	trailing	11	0.101679	1.04
0	trailing	12	0.0984368	1.144
0	trailing	13	0.0956204	1.248
0	trailing	14	0.093161	1.352
0	trailing	15	0.0885812	1.456
0	trailing	16	0.0840453	1.56
0	trailing	17	0.0799394	1.664
0	trailing	18	0.0769759	1.768
0	trailing	19	0.0736077	1.872
0	trailing	20	0.0699946	1.976
0	trailing	21	0.066336	2.08
0	trailing	22	0.0607988	2.184
0	trailing	23	0.0592196	2.288
0	trailing	24	0.0559262	2.392
0	trailing	25	0.0509561	2.496
0	trailing	26	0.0481458	2.6
0	trailing	27	0.0441448	2.704
0	trailing	28	0.0407053	2.808
0	trailing	29	0.038106	2.912
0	trailing	30	0.035549	3.016
0	trailing	31	0.0328804	3.12
0	leading	1	0.0350878	0
0	leading	2	0.0408531	0.104
0	leading	3	0.0474737	0.208
0	leading	4	0.0550467	0.312
0	leading	5	0.0628525	0.416
0	leading	6	0.0692537	0.52
0	leading	7	0.0740509	0.624
0	leading	8	0.0797762	0.728
0	leading	9	0.0829485	0.832
0	leading	10	0.0873682	0.936
0	leading	11	0.0888444	1.04
0	leading	12	0.0901035	1.144
0	leading	13	0.08931	1.248
0	leading	14	0.0897947	1.352
0	leading	15	0.0885586	1.456
0	leading	16	0.087812	1.56
0	leading	17	0.0856884	1.664
0	leading	18	0.0845973	1.768
0	leading	19	0.0826967	1.872
0	leading	20	0.0794152	1.976
0	leading	21	0.0772345	2.08
0	leading	22	0.0755768	2.184
0	leading	23	0.0730501	2.288
0	leading	24	0.0702402	2.392
0	leading	25	0.0676869	2.496
0	leading	26	0.0644669	2.6
0	leading	27	0.0621777	2.704
0	leading	28	0.0588426	2.808
0	leading	29	0.0555211	2.912
0	leading	30	0.0523103	3.016
0	leading	31	0.0504254	3.12
1	trailing	1	0.0397138	0
1	trailing	2	0.0464927	0.104
1	trailing	3	0.0570133	0.208
1	trailing	4	0.0698753	0.312
1	trailing	5	0.0833673	0.416
1	trailing	6	0.0949303	0.52
1	trailing	7	0.103663	0.624
1	trailing	8	0.109742	0.728
1	trailing	9	0.111432	0.832
1	trailing	10	0.110384	0.936
1	trailing	11	0.108088	1.04
1	trailing	12	0.103661	1.144
1	trailing	13	0.100465	1.248
1	trailing	14	0.0969507	1.352
1	trailing	15	0.0927542	1.456
1	trailing	16	0.0884848	1.56
1	trailing	17	0.083859	1.664
1	trailing	18	0.0796697	1.768
1	trailing	19	0.0751918	1.872
1	trailing	20	0.0716574	1.976
1	trailing	21	0.0679522	2.08
1	trailing	22	0.0632469	2.184
1	trailing	23	0.0605508	2.288
1	trailing	24	0.0572125	2.392
1	trailing	25	0.0532363	2.496
1	trailing	26	0.0502715	2.6
1	trailing	27	0.0465489	2.704
1	trailing	28	0.0437071	2.808
1	trailing	29	0.0411773	2.912
1	trailing	30	0.0382406	3.016
1	trailing	31	0.0362462	3.12
1	leading	1	0.035944	0
1	leading	2	0.0436886	0.104
1	leading	3	0.0515956	0.208
1	leading	4	0.0602508	0.312
1	leading	5	0.0673078	0.416
1	leading	6	0.0740797	0.52
1	leading	7	0.079371	0.624
1	leading	8	0.0845309	0.728
1	leading	9	0.0884087	0.832
1	leading	10	0.0913867	0.936
1	leading	11	0.0929929	1.04
1	leading	12	0.0941959	1.144
1	leading	13	0.0935484	1.248
1	leading	14	0.0932065	1.352
1	leading	15	0.0920473	1.456
1	leading	16	0.0911787	1.56
1	leading	17	0.0886159	1.664
1	leading	18	0.0875189	1.768
1	leading	19	0.0854092	1.872
1	leading	20	0.0832063	1.976
1	leading	21	0.0801815	2.08
1	leading	22	0.0779863	2.184
1	leading	23	0.0754335	2.288
1	leading	24	0.072853	2.392
1	leading	25	0.0700659	2.496
1	leading	26	0.0672264	2.6
1	leading	27	0.0635524	2.704
1	leading	28	0.0600051	2.808
1	leading	29	0.0584059	2.912
1	leading	30	0.0537857	3.016
1	leading	31	0.0519076	3.12
2	trailing	1	0.0374252	0
2	trailing	2	0.0433081	0.104
2	trailing	3	0.0516717	0.208
2	trailing	4	0.0607173	0.312
2	trailing	5	0.0709393	0.416
2	trailing	6	0.0822971	0.52
2	trailing	7	0.0917909	0.624
2	trailing	8	0.101474	0.728
2	trailing	9	0.107409	0.832
2	trailing	10	0.111232	0.936
2	trailing	11	0.11107	1.04
2	trailing	12	0.108282	1.144
2	trailing	13	0.106116	1.248
2	trailing	14	0.102813	1.352
2	trailing	15	0.0982726	1.456
2	trailing	16	0.0936608	1.56
2	trailing	17	0.0893144	1.664
2	trailing	18	0.0856299	1.768
2	trailing	19	0.0816872	1.872
2	trailing	20	0.0781025	1.976
2	trailing	21	0.0748298	2.08
2	trailing	22	0.070629	2.184
2	trailing	23	0.0673336	2.288
2	trailing	24	0.0636514	2.392
2	trailing	25	0.0592036	2.496
2	trailing	26	0.0559082	2.6
2	trailing	27	0.0515319	2.704
2	trailing	28	0.0480109	2.808
2	trailing	29	0.0449779	2.912
2	trailing	30	0.0418987	3.016
2	trailing	31	0.0401563	3.12
2	leading	1	0.0401443	0
2	leading	2	0.0510671	0.104
2	leading	3	0.0605534	0.208
2	leading	4	0.0702024	0.312
2	leading	5	0.0786716	0.416
2	leading	6	0.0850231	0.52
2	leading	7	0.0902915	0.624
2	leading	8	0.093533	0.728
2	leading	9	0.0948814	0.832
2	leading	10	0.0972526	0.936
2	leading	11	0.0969886	1.04
2	leading	12	0.0981148	1.144
2	leading	13	0.0980785	1.248
2	leading	14	0.0951866	1.352
2	leading	15	0.0935263	1.456
2	leading	16	0.0919848	1.56
2	leading	17	0.0898041	1.664
2	leading	18	0.0875082	1.768
2	leading	19	0.0844254	1.872
2	leading	20	0.0832149	1.976
2	leading	21	0.0805773	2.08
2	leading	22	0.0777908	2.184
2	leading	23	0.0745145	2.288
2	leading	24	0.0722754	2.392
2	leading	25	0.0692078	2.496
2	leading	26	0.0669983	2.6
2	leading	27	0.0627418	2.704
2	leading	28	0.0591662	2.808
2	leading	29	0.0566513	2.912
2	leading	30	0.0536085	3.016
2	leading	31	0.050731	3.12
3	trailing	1	0.0349481	0
3	trailing	2	0.04179	0.104
3	trailing	3	0.0479462	0.208
3	trailing	4	0.0555657	0.312
3	trailing	5	0.0634042	0.416
3	trailing	6	0.0713438	0.52
3	trailing	7	0.0799068	0.624
3	trailing	8	0.0890716	0.728
3	trailing	9	0.0981076	0.832
3	trailing	10	0.104613	0.936
3	trailing	11	0.108777	1.04
3	trailing	12	0.110269	1.144
3	trailing	13	0.110501	1.248
3	trailing	14	0.107305	1.352
3	trailing	15	0.104748	1.456
3	trailing	16	0.100639	1.56
3	trailing	17	0.0961571	1.664
3	trailing	18	0.0913271	1.768
3	trailing	19	0.088538	1.872
3	trailing	20	0.0840236	1.976
3	trailing	21	0.0800347	2.08
3	trailing	22	0.0751874	2.184
3	trailing	23	0.0719582	2.288
3	trailing	24	0.0678155	2.392
3	trailing	25	0.0638736	2.496
3	trailing	26	0.0598744	2.6
3	trailing	27	0.0542404	2.704
3	trailing	28	0.0512755	2.808
3	trailing	29	0.0484023	2.912
3	trailing	30	0.0446185	3.016
3	trailing	31	0.0417184	3.12
3	leading	1	0.0468992	0
3	leading	2	0.0612762	0.104
3	leading	3	0.074313	0.208
3	leading	4	0.0837294	0.312
3	leading	5	0.0918952	0.416
3	leading	6	0.0963696	0.52
3	leading	7	0.100157	0.624
3	leading	8	0.10283	0.728
3	leading	9	0.103512	0.832
3	leading	10	0.103916	0.936
3	leading	11	0.103727	1.04
3	leading	12	0.103321	1.144
3	leading	13	0.1011	1.248
3	leading	14	0.0984753	1.352
3	leading	15	0.0974823	1.456
3	leading	16	0.0956602	1.56
3	leading	17	0.0927099	1.664
3	leading	18	0.0903416	1.768
3	leading	19	0.087385	1.872
3	leading	20	0.0851218	1.976
3	leading	21	0.0819596	2.08
3	leading	22	0.0788771	2.184
3	leading	23	0.0754145	2.288
3	leading	24	0.0720992	2.392
3	leading	25	0.0691796	2.496
3	leading	26	0.0655968	2.6
3	leading	27	0.0616266	2.704
3	leading	28	0.0584416	2.808
3	leading	29	0.0553618	2.912
3	leading	30	0.0530552	3.016
3	leading	31	0.0501178	3.12
4	trailing	1	0.0375532	0
4	trailing	2	0.0447181	0.104
4	trailing	3	0.0495099	0.208
4	trailing	4	0.0550034	0.312
4	trailing	5	0.0622493	0.416
4	trailing	6	0.0687458	0.52
4	trailing	7	0.0742134	0.624
4	trailing	8	0.0827116	0.728
4	trailing	9	0.0893666	0.832
4	trailing	10	0.0969961	0.936
4	trailing	11	0.102372	1.04
4	trailing	12	0.107532	1.144
4	trailing	13	0.109869	1.248
4	trailing	14	0.109013	1.352
4	trailing	15	0.108131	1.456
4	trailing	16	0.105527	1.56
4	trailing	17	0.102177	1.664
4	trailing	18	0.0980143	1.768
4	trailing	19	0.094813	1.872
4	trailing	20	0.0909718	1.976
4	trailing	21	0.0865332	2.08
4	trailing	22	0.0813902	2.184
4	trailing	23	0.0768225	2.288
4	trailing	24	0.0727144	2.392
4	trailing	25	0.0685902	2.496
4	trailing	26	0.0637461	2.6
4	trailing	27	0.0594975	2.704
4	trailing	28	0.0571147	2.808
4	trailing	29	0.0542941	2.912
4	trailing	30	0.0506917	3.016
4	trailing	31	0.0473283	3.12
4	leading	1	0.0527556	0
4	leading	2	0.072401	0.104
4	leading	3	0.089234	0.208
4	leading	4	0.100274	0.312
4	leading	5	0.106676	0.416
4	leading	6	0.110173	0.52
4	leading	7	0.111896	0.624
4	leading	8	0.111851	0.728
4	leading	9	0.110939	0.832
4	leading	10	0.110142	0.936
4	leading	11	0.108253	1.04
4	leading	12	0.106713	1.144
4	leading	13	0.104642	1.248
4	leading	14	0.102613	1.352
4	leading	15	0.100591	1.456
4	leading	16	0.097686	1.56
4	leading	17	0.0951853	1.664
4	leading	18	0.092994	1.768
4	leading	19	0.0891871	1.872
4	leading	20	0.0857263	1.976
4	leading	21	0.0825518	2.08
4	leading	22	0.078482	2.184
4	leading	23	0.0754348	2.288
4	leading	24	0.071927	2.392
4	leading	25	0.0679321	2.496
4	leading	26	0.0641909	2.6
4	leading	27	0.0614003	2.704
4	leading	28	0.0591542	2.808
4	leading	29	0.0567796	2.912
4	leading	30	0.0533794	3.016
4	leading	31	0.051583	3.12
5	trailing	1	0.0357771	0
5	trailing	2	0.0407002	0.104
5	trailing	3	0.0459996	0.208
5	trailing	4	0.0518386	0.312
5	trailing	5	0.0586376	0.416
5	trailing	6	0.0653117	0.52
5	trailing	7	0.0708992	0.624
5	trailing	8	0.0773209	0.728
5	trailing	9	0.0839677	0.832
5	trailing	10	0.0885553	0.936
5	trailing	11	0.093008	1.04
5	trailing	12	0.0978313	1.144
5	trailing	13	0.101753	1.248
5	trailing	14	0.103523	1.352
5	trailing	15	0.104061	1.456
5	trailing	16	0.103467	1.56
5	trailing	17	0.101185	1.664
5	trailing	18	0.0985166	1.768
5	trailing	19	0.0940157	1.872
5	trailing	20	0.0901164	1.976
5	trailing	21	0.0859577	2.08
5	trailing	22	0.0829511	2.184
5	trailing	23	0.0789025	2.288
5	trailing	24	0.0751302	2.392
5	trailing	25	0.0712318	2.496
5	trailing	26	0.0666474	2.6
5	trailing	27	0.0632337	2.704
5	trailing	28	0.0602384	2.808
5	trailing	29	0.0568216	2.912
5	trailing	30	0.053707	3.016
5	trailing	31	0.0495823	3.12
5	leading	1	0.0579753	0
5	leading	2	0.078409	0.104
5	leading	3	0.0969843	0.208
5	leading	4	0.108479	0.312
5	leading	5	0.114314	0.416
5	leading	6	0.116601	0.52
5	leading	7	0.116965	0.624
5	leading	8	0.115719	0.728
5	leading	9	0.11387	0.832
5	leading	10	0.112761	0.936
5	leading	11	0.110936	1.04
5	leading	12	0.10891	1.144
5	leading	13	0.104386	1.248
5	leading	14	0.102441	1.352
5	leading	15	0.100468	1.456
5	leading	16	0.0973558	1.56
5	leading	17	0.0942065	1.664
5	leading	18	0.0925832	1.768
5	leading	19	0.0898788	1.872
5	leading	20	0.0858458	1.976
5	leading	21	0.0814957	2.08
5	leading	22	0.0767945	2.184
5	leading	23	0.073855	2.288
5	leading	24	0.0703132	2.392
5	leading	25	0.0655222	2.496
5	leading	26	0.0625992	2.6
5	leading	27	0.0603852	2.704
5	leading	28	0.0566259	2.808
5	leading	29	0.0529174	2.912
5	leading	30	0.0498034	3.016
5	leading	31	0.0480408	3.12
6	trailing	1	0.0375173	0
6	trailing	2	0.0430529	0.104
6	trailing	3	0.0484191	0.208
6	trailing	4	0.0547726	0.312
6	trailing	5	0.0608544	0.416
6	trailing	6	0.067177	0.52
6	trailing	7	0.0728243	0.624
6	trailing	8	0.0800023	0.728
6	trailing	9	0.0850604	0.832
6	trailing	10	0.0878475	0.936
6	trailing	11	0.0911767	1.04
6	trailing	12	0.0943747	1.144
6	trailing	13	0.0983595	1.248
6	trailing	14	0.0998244	1.352
6	trailing	15	0.101379	1.456
6	trailing	16	0.101821	1.56
6	trailing	17	0.100791	1.664
6	trailing	18	0.100021	1.768
6	trailing	19	0.0965121	1.872
6	trailing	20	0.0943797	1.976
6	trailing	21	0.0906298	2.08
6	trailing	22	0.0861493	2.184
6	trailing	23	0.0824522	2.288
6	trailing	24	0.0791584	2.392
6	trailing	25	0.0753011	2.496
6	trailing	26	0.0712574	2.6
6	trailing	27	0.0673928	2.704
6	trailing	28	0.0635243	2.808
6	trailing	29	0.0589018	2.912
6	trailing	30	0.0567506	3.016
6	trailing	31	0.0536617	3.12
6	leading	1	0.0628912	0
6	leading	2	0.0841346	0.104
6	leading	3	0.103391	0.208
6	leading	4	0.115633	0.312
6	leading	5	0.122011	0.416
6	leading	6	0.121892	0.52
6	leading	7	0.121222	0.624
6	leading	8	0.121031	0.728
6	leading	9	0.118187	0.832
6	leading	10	0.115555	0.936
6	leading	11	0.113038	1.04
6	leading	12	0.11024	1.144
6	leading	13	0.106501	1.248
6	leading	14	0.104328	1.352
6	leading	15	0.100414	1.456
6	leading	16	0.0983386	1.56
6	leading	17	0.0954687	1.664
6	leading	18	0.0925922	1.768
6	leading	19	0.0894344	1.872
6	leading	20	0.0858737	1.976
6	leading	21	0.0817296	2.08
6	leading	22	0.0773131	2.184
6	leading	23	0.0733068	2.288
6	leading	24	0.0688932	2.392
6	leading	25	0.0666784	2.496
6	leading	26	0.0640851	2.6
6	leading	27	0.0601127	2.704
6	leading	28	0.0567691	2.808
6	leading	29	0.0540168	2.912
6	leading	30	0.0512833	3.016
6	leading	31	0.0484651	3.12
7	trailing	1	0.037666	0
7	trailing	2	0.044938	0.104
7	trailing	3	0.0510779	0.208
7	trailing	4	0.0572818	0.312
7	trailing	5	0.0642233	0.416
7	trailing	6	0.0700045	0.52
7	trailing	7	0.0757855	0.624
7	trailing	8	0.0818562	0.728
7	trailing	9	0.0856081	0.832
7	trailing	10	0.0885355	0.936
7	trailing	11	0.0907492	1.04
7	trailing	12	0.0937902	1.144
7	trailing	13	0.0952134	1.248
7	trailing	14	0.0969069	1.352
7	trailing	15	0.0981733	1.456
7	trailing	16	0.0979429	1.56
7	trailing	17	0.09744	1.664
7	trailing	18	0.0966425	1.768
7	trailing	19	0.0949907	1.872
7	trailing	20	0.0923825	1.976
7	trailing	21	0.0891766	2.08
7	trailing	22	0.0855953	2.184
7	trailing	23	0.0830934	2.288
7	trailing	24	0.0810982	2.392
7	trailing	25	0.0772195	2.496
7	trailing	26	0.0732206	2.6
7	trailing	27	0.0693991	2.704
7	trailing	28	0.0663313	2.808
7	trailing	29	0.0624888	2.912
7	trailing	30	0.0595806	3.016
7	trailing	31	0.0567967	3.12
7	leading	1	0.0629389	0
7	leading	2	0.0854283	0.104
7	leading	3	0.104722	0.208
7	leading	4	0.11762	0.312
7	leading	5	0.121797	0.416
7	leading	6	0.122824	0.52
7	leading	7	0.122465	0.624
7	leading	8	0.12214	0.728
7	leading	9	0.119679	0.832
7	leading	10	0.117738	0.936
7	leading	11	0.115174	1.04
7	leading	12	0.111846	1.144
7	leading	13	0.108095	1.248
7	leading	14	0.105149	1.352
7	leading	15	0.101801	1.456
7	leading	16	0.0986237	1.56
7	leading	17	0.0957034	1.664
7	leading	18	0.0933851	1.768
7	leading	19	0.0884733	1.872
7	leading	20	0.0849109	1.976
7	leading	21	0.0811551	2.08
7	leading	22	0.0768645	2.184
7	leading	23	0.0725615	2.288
7	leading	24	0.0684828	2.392
7	leading	25	0.0663338	2.496
7	leading	26	0.0646899	2.6
7	leading	27	0.0600791	2.704
7	leading	28	0.0567798	2.808
7	leading	29	0.0542186	2.912
7	leading	30	0.0513722	3.016
7	leading	31	0.0481462	3.12
8	trailing	1	0.043024	0
8	trailing	2	0.0497974	0.104
8	trailing	3	0.056295	0.208
8	trailing	4	0.0637045	0.312
8	trailing	5	0.071098	0.416
8	trailing	6	0.0765981	0.52
8	trailing	7	0.0818316	0.624
8	trailing	8	0.0873235	0.728
8	trailing	9	0.0903027	0.832
8	trailing	10	0.0942302	0.936
8	trailing	11	0.0961019	1.04
8	trailing	12	0.0977603	1.144
8	trailing	13	0.0984926	1.248
8	trailing	14	0.0990943	1.352
8	trailing	15	0.099155	1.456
8	trailing	16	0.0997532	1.56
8	trailing	17	0.0993013	1.664
8	trailing	18	0.098558	1.768
8	trailing	19	0.0972671	1.872
8	trailing	20	0.0946222	1.976
8	trailing	21	0.0920603	2.08
8	trailing	22	0.0896571	2.184
8	trailing	23	0.0875126	2.288
8	trailing	24	0.084406	2.392
8	trailing	25	0.0816862	2.496
8	trailing	26	0.0779202	2.6
8	trailing	27	0.0748131	2.704
8	trailing	28	0.0717766	2.808
8	trailing	29	0.0698151	2.912
8	trailing	30	0.0672223	3.016
8	trailing	31	0.0635885	3.12
8	leading	1	0.0648367	0
8	leading	2	0.0877832	0.104
8	leading	3	0.106711	0.208
8	leading	4	0.119378	0.312
8	leading	5	0.126707	0.416
8	leading	6	0.128041	0.52
8	leading	7	0.127722	0.624
8	leading	8	0.125974	0.728
8	leading	9	0.122656	0.832
8	leading	10	0.120513	0.936
8	leading	11	0.117434	1.04
8	leading	12	0.114477	1.144
8	leading	13	0.111683	1.248
8	leading	14	0.107713	1.352
8	leading	15	0.104856	1.456
8	leading	16	0.101814	1.56
8	leading	17	0.0972416	1.664
8	leading	18	0.0947373	1.768
8	leading	19	0.090918	1.872
8	leading	20	0.0880529	1.976
8	leading	21	0.084599	2.08
8	leading	22	0.0799435	2.184
8	leading	23	0.0763888	2.288
8	leading	24	0.0716383	2.392
8	leading	25	0.0698435	2.496
8	leading	26	0.0674773	2.6
8	leading	27	0.0636611	2.704
8	leading	28	0.0607628	2.808
8	leading	29	0.0575374	2.912
8	leading	30	0.0533009	3.016
8	leading	31	0.0513253	3.12
9	trailing	1	0.0442011	0
9	trailing	2	0.0509609	0.104
9	trailing	3	0.0578247	0.208
9	trailing	4	0.0655457	0.312
9	trailing	5	0.0722987	0.416
9	trailing	6	0.0791737	0.52
9	trailing	7	0.084818	0.624
9	trailing	8	0.0897601	0.728
9	trailing	9	0.0940847	0.832
9	trailing	10	0.0968816	0.936
9	trailing	11	0.0991936	1.04
9	trailing	12	0.100943	1.144
9	trailing	13	0.101788	1.248
9	trailing	14	0.100964	1.352
9	trailing	15	0.101166	1.456
9	trailing	16	0.101214	1.56
9	trailing	17	0.101102	1.664
9	trailing	18	0.100016	1.768
9	trailing	19	0.0986514	1.872
9	trailing	20	0.0956783	1.976
9	trailing	21	0.0937249	2.08
9	trailing	22	0.0912933	2.184
9	trailing	23	0.0883856	2.288
9	trailing	24	0.0861493	2.392
9	trailing	25	0.0832784	2.496
9	trailing	26	0.0810415	2.6
9	trailing	27	0.0781808	2.704
9	trailing	28	0.0748965	2.808
9	trailing	29	0.0735238	2.912
9	trailing	30	0.0710281	3.016
9	trailing	31	0.0681886	3.12
9	leading	1	0.0651978	0
9	leading	2	0.0862645	0.104
9	leading	3	0.104523	0.208
9	leading	4	0.117655	0.312
9	leading	5	0.12446	0.416
9	leading	6	0.127314	0.52
9	leading	7	0.12925	0.624
9	leading	8	0.127859	0.728
9	leading	9	0.124481	0.832
9	leading	10	0.122173	0.936
9	leading	11	0.117329	1.04
9	leading	12	0.115474	1.144
9	leading	13	0.112036	1.248
9	leading	14	0.107461	1.352
9	leading	15	0.105366	1.456
9	leading	16	0.100871	1.56
9	leading	17	0.096335	1.664
9	leading	18	0.0934486	1.768
9	leading	19	0.0893451	1.872
9	leading	20	0.0855366	1.976
9	leading	21	0.0815158	2.08
9	leading	22	0.0790366	2.184
9	leading	23	0.0749983	2.288
9	leading	24	0.0711332	2.392
9	leading	25	0.0682257	2.496
9	leading	26	0.0653908	2.6
9	leading	27	0.0619752	2.704
9	leading	28	0.0589705	2.808
9	leading	29	0.0562254	2.912
9	leading	30	0.0527507	3.016
9	leading	31	0.0506938	3.12

## Sheet: Figure S2a
	Autocorrelation of Kinetochore motion
		Taxol (nM)
Time (s)	DMSO	15	25	50	100
0	1	1	1	1	1
7.5	0.540843	0.275145	0.0524832	-0.334425	-0.31709
15	0.373083	0.282352	0.115384	-0.0276049	0.0244895
22.5	0.136797	0.149943	0.0294194	-0.0299849	-0.00727606
30	-0.0815001	0.0454646	-0.044387	-0.00623669	-0.0337902
37.5	-0.255703	-0.0423357	-0.0707896	0.0292008	-0.0185629
45	-0.359591	-0.12192	-0.139616	-0.00915691	-0.0225306
52.5	-0.436934	-0.172503	-0.122966	-0.0949573	-0.0222057
60	-0.422108	-0.234245	-0.147361	0.0168909	-0.0153613
67.5	-0.391085	-0.250714	-0.12241	0.017607	-0.0168326
75	-0.304766	-0.252181	-0.114675	-0.0284516	-0.0248593
82.5	-0.190597	-0.246236	-0.122468	-0.00422793	0.00587557
90	-0.0667724	-0.225436	-0.0438448	-0.0305579	-0.0204813
97.5	0.0529562	-0.185663	-0.0799566	-0.013771	-0.0102772
105	0.151653	-0.155584	-0.0050577	-0.0270423	-0.0316265
112.5	0.212482	-0.0895278	-0.0666156	0.0260321	-0.00853701
120	0.242569	-0.0591913	-0.0194221	-0.0355397	-0.00943004
127.5	0.234991	0.00852834	-0.0238029	-0.0150552	-0.0285323
135	0.19377	0.0472213	-0.011227	0.0138317	8.22175e-05
142.5	0.113103	0.0672449	0.0673521	-0.0140359	-0.0129483
150	0.0203075	0.0661851	-1.82469e-05	-0.0497876	-0.000200892

## Sheet: Figure 3b
	Figure 3b		FRAP Recovery curve
		File names and relative HURP intensity:
	Time (s)	202102026_N2_001	202102026_N2_002	202102026_N2_003	202102026_N2_004	202102026_N2_005	202102026_N2_007	202102026_N2_008	202102026_N2_009	202102026_N2_010	202102026_N2_011	202102026_N3_	202102026_N3_001	202102026_N3_006	202102026_N3_007	202102026_N3_008	202102026_N3_014	FRAP_N4_	FRAP_N4_001	FRAP_N4_002	FRAP_N4_003	FRAP_N4_004	FRAP_N4_005	FRAP_N4_006	FRAP_N4_008	FRAP_N4_010	FRAP_N4_011	FRAP_N4_012	FRAP_N4_013	FRAP_N4_014	FRAP_N4_015	FRAP_N4_016	FRAP_N4_017	FRAP_N4_018	FRAP_N4_019	FRAP_N4_020	FRAP_N4_021	w.o_MG132_	w.o_MG132_001	w.o_MG132_002	w.o_MG132_004	w.o_MG132_007	w.o_MG132_008	w.o_MG132_010	w.o_MG132_012	w.o_MG132_013	w.o_MG132_014	w.o_MG132_015	Average
	-6	1.0932	0.980751	0.996481	1.00356	0.971355	1.02571	1.00805	0.990417	0.969525	0.997783	0.951539	1.0125	0.978105	1.04225	0.925424	0.984118	1.02776	0.99344	0.995913	1.02957	0.960084	0.977808	1.00915	1.02256	1.00949	0.996561	1.03646	1.00713	1.00763	0.987683	0.95396	1.07173	0.989236	0.948898	0.993767	1.02288	0.987514	1.04021	1.01754	0.982429	0.99237	0.941797	1.00674	1.0219	1.03909	0.999264	0.968013	0.999348
	-4	0.914289	0.989631	1.07437	1.03694	1.01279	1.01581	1.04311	0.973657	0.980208	0.98821	0.998307	1.00532	0.969023	0.951951	1.04605	1.03756	1.01299	0.9717	1.0071	0.984407	0.996507	1.02564	0.955739	1.00257	1.02559	1.02588	1.02551	0.938838	1.0279	0.968131	1.02692	1.00184	1.01431	1.0554	1.03627	0.955343	1.02355	0.963228	0.978147	1.01873	0.990604	0.982728	1.00094	1.0045	0.990459	0.967868	1.00501	1.00046
	-2	0.993414	1.02918	0.931737	0.959816	1.01656	0.957336	0.94922	1.03602	1.05071	1.01445	1.05055	0.980329	1.05515	1.00622	1.03028	0.975902	0.960929	1.03634	0.996983	0.986026	1.04535	0.997366	1.03391	0.975426	0.965189	0.977527	0.939181	1.05622	0.963306	1.0445	1.02028	0.928982	0.996446	0.998108	0.969885	1.02187	0.988722	0.99561	1.00392	0.999114	1.01688	1.07879	0.992112	0.975034	0.969749	1.03327	1.02809	1.00068
FRAP ->	0	0.149816	0.0927357	0.146937	0.350904	0.191141	0.282871	0.129985	0.127351	0.248219	0.188857	0.23053	-0.0315793	0.254428	0.211048	0.255554	0.0944392	0.12304	0.0826246	0.265098	0.287448	0.240688	0.085803	0.101835	0.201052	0.180497	0.282377	0.163607	0.143372	0.112834	0.221937	0.190467	0.0865992	0.221731	0.308641	0.172314	0.196814	0.220541	0.279565	0.280756	0.0623448	0.185009	0.123728	0.234364	0.193714	0.184302	0.301495	9.0519e-05	0.184211
	2	0.21263	0.172019	0.278104	0.399297	0.308133	0.348126	0.16154	0.283479	0.283084	0.224337	0.235943	0.144456	0.266728	0.322057	0.22001	0.241434	0.249783	0.176885	0.317816	0.304323	0.274568	0.225479	0.134774	0.222324	0.298825	0.317574	0.229192	0.242931	0.30354	0.262952	0.276677	0.207535	0.291775	0.422228	0.236586	0.266696	0.281153	0.276912	0.34161	0.104521	0.1898	0.208894	0.252472	0.194734	0.232424	0.420876	0.133123	0.255327
	4	0.3427	0.263484	0.334242	0.430469	0.40814	0.459544	0.323282	0.307258	0.402299	0.358667	0.469538	0.218161	0.38208	0.580223	0.341991	0.386698	0.347857	0.262712	0.363112	0.402567	0.411202	0.347195	0.226377	0.356393	0.34096	0.44532	0.380234	0.364256	0.451455	0.402707	0.385471	0.288173	0.396781	0.52989	0.300231	0.357655	0.380202	0.361968	0.338647	0.27289	0.259661	0.313911	0.356625	0.301248	0.298625	0.525697	0.201497	0.361283
	6	0.465193	0.4059	0.467911	0.455993	0.478904	0.439966	0.410857	0.44368	0.50552	0.477942	0.507135	0.39404	0.574559	0.624106	0.369336	0.395063	0.39897	0.376959	0.447248	0.428784	0.52956	0.359321	0.348071	0.403215	0.449549	0.458415	0.453738	0.431041	0.544516	0.528974	0.513458	0.395867	0.582489	0.601923	0.391756	0.401834	0.389189	0.488096	0.506887	0.341997	0.461635	0.411536	0.339653	0.359232	0.367755	0.58824	0.215697	0.445356
	8	0.593636	0.442575	0.52951	0.558079	0.505259	0.560849	0.435877	0.453442	0.569689	0.487489	0.67056	0.423132	0.589877	0.734666	0.509407	0.473782	0.53421	0.395266	0.478596	0.485311	0.525291	0.557301	0.319443	0.512635	0.514832	0.593333	0.559072	0.503707	0.607583	0.535188	0.502889	0.508021	0.634002	0.718627	0.408544	0.550389	0.452056	0.49702	0.54047	0.444203	0.483859	0.481421	0.472822	0.450071	0.383338	0.585065	0.407399	0.514464
	10	0.579601	0.496969	0.603862	0.562829	0.748667	0.598135	0.528133	0.44069	0.607502	0.613933	0.685308	0.609833	0.681743	0.826159	0.592839	0.585986	0.575225	0.438802	0.52545	0.579329	0.626034	0.622365	0.358915	0.561381	0.567999	0.676103	0.559512	0.555492	0.61848	0.673836	0.591798	0.547525	0.67422	0.83073	0.490688	0.635784	0.502328	0.615174	0.676998	0.526177	0.574597	0.490463	0.574515	0.516834	0.507425	0.638903	0.433651	0.585722
	12	0.6467	0.543682	0.568706	0.588096	0.681865	0.650087	0.563957	0.557386	0.633679	0.634585	0.794457	0.576903	0.707025	0.934911	0.658189	0.603971	0.609214	0.530713	0.569907	0.600234	0.669539	0.725649	0.492347	0.665359	0.61853	0.719474	0.637446	0.603051	0.660893	0.748169	0.643951	0.646669	0.720062	0.707623	0.568169	0.706942	0.56706	0.641859	0.634006	0.597394	0.590449	0.560433	0.617112	0.523373	0.584752	0.615213	0.468241	0.629533
	14	0.661636	0.701344	0.682244	0.629146	0.7519	0.628167	0.639711	0.700613	0.744145	0.71918	0.766407	0.808548	0.718495	0.92569	0.686656	0.693891	0.614804	0.553206	0.572186	0.594885	0.674959	0.611574	0.597195	0.721145	0.692323	0.761182	0.698361	0.644081	0.68513	0.738317	0.718076	0.651927	0.822899	0.869468	0.551109	0.685778	0.687994	0.714374	0.791644	0.58002	0.663631	0.575972	0.638193	0.582557	0.687281	0.666997	0.524413	0.681478
	16	0.80332	0.686704	0.735267	0.62454	0.778456	0.687595	0.66524	0.762725	0.83297	0.751448	0.843192	0.775737	0.746759	0.986909	0.765078	0.709912	0.670103	0.654556	0.609476	0.657698	0.662002	0.776631	0.60389	0.720018	0.725146	0.828042	0.683426	0.744902	0.740328	0.825543	0.775278	0.690433	0.834593	0.889306	0.606581	0.755163	0.697041	0.779987	0.769089	0.635418	0.628811	0.641009	0.668533	0.630866	0.663435	0.817922	0.521117	0.724728
	18	0.844239	0.647083	0.771853	0.707217	0.769285	0.701674	0.663058	0.756732	0.802433	0.783192	0.870692	0.731697	0.784188	1.04716	0.765229	0.80104	0.660367	0.705679	0.65499	0.678695	0.761418	0.846611	0.536443	0.708864	0.742308	0.830676	0.753097	0.666027	0.796106	0.871333	0.76852	0.728979	0.908919	0.889073	0.680235	0.692017	0.760508	0.825353	0.872858	0.698376	0.745843	0.620873	0.675023	0.647117	0.675783	0.770683	0.636558	0.75013
	20	0.795359	0.717165	0.76434	0.713199	0.784007	0.699825	0.707642	0.807351	0.826808	0.774618	0.84357	0.830355	0.83178	1.1832	0.777173	0.823959	0.742359	0.696531	0.684901	0.684032	0.809685	0.740819	0.659834	0.785129	0.805308	0.897156	0.77184	0.760829	0.776454	0.921872	0.843906	0.679972	0.926985	0.924833	0.665864	0.753858	0.687648	0.814799	0.901012	0.753909	0.796799	0.636717	0.729186	0.649937	0.680132	0.84817	0.709303	0.779152
	22	0.849669	0.701563	0.772008	0.739545	0.886713	0.701657	0.760594	0.815087	0.945881	0.828838	1.03399	0.857531	0.850785	1.1765	0.813599	0.84458	0.773588	0.721779	0.72462	0.693566	0.869515	0.807159	0.608251	0.72471	0.79619	0.902803	0.692386	0.781798	0.823941	0.905359	0.862203	0.757277	0.940963	0.961237	0.737025	0.787873	0.762071	0.828197	0.960864	0.720021	0.778879	0.693972	0.749579	0.670956	0.720268	0.86652	0.725098	0.806962
	24	0.869479	0.661148	0.799904	0.771793	0.924839	0.750187	0.7874	0.898288	0.896435	0.861551	1.03818	0.940206	0.94739	1.16512	0.905667	0.862835	0.792811	0.76585	0.708081	0.691275	0.813709	0.809094	0.732284	0.778266	0.756135	0.895634	0.796922	0.742424	0.862171	0.97274	0.906471	0.755423	0.897426	1.00531	0.803541	0.787285	0.846464	0.889823	0.880115	0.724963	0.791337	0.716243	0.722164	0.724156	0.733676	0.904139	0.738278	0.830311
	26	0.8779	0.791873	0.904909	0.782407	0.829682	0.808745	0.791088	0.90896	0.896488	0.816377	0.980951	0.962276	1.00038	1.23565	0.880447	0.764713	0.797267	0.785575	0.768438	0.723154	0.831167	0.850884	0.794027	0.800197	0.819715	0.890122	0.787907	0.747131	0.958827	1.00315	0.968569	0.804474	1.02437	1.03331	0.84416	0.848956	0.865608	0.957314	0.979941	0.747289	0.763479	0.757756	0.839234	0.783924	0.766734	0.897413	0.618573	0.857267
	28	0.862157	0.758959	1.02622	0.74544	0.848359	0.786731	0.823475	0.930181	0.905159	0.837603	0.984293	0.937754	1.0058	1.29517	1.03198	0.796571	0.859807	0.806209	0.800503	0.739074	0.868345	0.914624	0.695989	0.89071	0.876749	0.898082	0.762446	0.799529	0.977609	0.902061	1.00253	0.820781	0.985192	1.04784	0.867126	0.856302	0.857782	1.02015	0.977557	0.870321	0.829247	0.757661	0.865381	0.79639	0.76276	1.00815	0.705108	0.880805
	30	0.893354	0.799906	0.975662	0.71278	0.944571	0.818644	0.792243	0.989272	1.00278	0.919942	1.07165	1.04387	1.02321	1.34277	0.940192	0.799657	0.858238	0.798081	0.775966	0.738119	0.906151	0.964979	0.722225	0.834533	0.873344	0.903254	0.812679	0.792718	1.0435	0.929443	1.03434	0.953247	1.10299	1.0216	0.890207	0.81855	0.839583	1.02595	0.979465	0.805066	0.813948	0.774141	0.88251	0.857035	0.741056	0.95307	0.820787	0.900793
	32	0.943381	0.861145	0.952637	0.740215	1.02811	0.746746	0.798819	0.917564	1.07019	0.920558	0.901387	0.953657	1.02444	1.44418	1.04159	0.832101	0.886711	0.808721	0.817164	0.808636	0.962011	0.970309	0.815268	0.905483	0.837573	0.855099	0.786009	0.890735	0.98713	0.828231	1.07755	0.80107	1.10883	1.08183	0.866348	0.777602	0.897003	0.997985	1.00005	0.868816	0.833619	0.798022	0.915499	0.837073	0.790512	1.01557	0.83591	0.91147
	34	0.971059	0.845661	0.981379	0.768734	0.981921	0.810806	0.80618	0.881615	1.06688	0.876611	1.03963	1.0463	0.957213	1.46278	1.04558	0.824042	0.854356	0.871448	0.830324	0.770932	0.938423	1.00918	0.850632	0.832666	0.861171	0.880221	0.856224	0.853387	1.05101	0.922891	1.1127	0.853367	1.14795	0.96544	0.907964	0.79853	0.972164	1.06115	0.950565	0.870556	0.823329	0.787242	0.860199	0.94604	0.807297	0.930103	0.835134	0.922957
	36	1.00826	0.869258	1.00315	0.808893	0.8876	0.763125	0.845974	0.900965	1.06471	0.937367	1.06962	1.03798	1.01116	1.50019	1.01669	0.747607	0.920098	0.85686	0.85043	0.772306	0.975633	0.975172	0.842395	0.886915	0.933026	0.914565	0.764881	0.812507	1.03167	0.862607	1.049	0.977975	1.23101	0.920336	0.913155	0.864834	0.993304	1.03644	1.02576	0.903336	0.855987	0.774603	0.864413	0.905079	0.814611	1.05176	0.84435	0.933991
	38	1.01431	0.952104	0.97482	0.83867	0.823248	0.76513	0.886719	0.92531	1.10177	0.935676	0.993252	1.15018	1.072	1.38798	0.969157	0.736154	0.880272	0.900798	0.87538	0.757677	1.00283	1.03455	0.843801	0.8917	0.878909	0.951251	0.7474	0.749789	1.10003	0.907284	1.09212	0.858166	1.19978	0.928046	0.924598	0.882022	0.936933	1.115	1.09966	0.891696	0.88867	0.847427	0.885853	0.940261	0.783831	0.96171	0.877249	0.9396
	40	0.997327	0.872715	0.955578	0.809841	0.884267	0.713207	0.879554	0.928077	1.16132	0.923891	0.938578	1.03272	1.15143	1.41855	1.03793	0.738012	0.912776	0.905935	0.837627	0.752791	1.01529	1.08335	0.848517	0.868856	0.883504	0.97411	0.77907	0.874138	0.991342	0.902352	1.10676	0.893358	1.11121	0.924605	0.962591	0.82234	0.92669	1.06202	1.03296	0.910932	0.836706	0.885293	0.932448	0.930349	0.838205	0.907415	0.837256	0.936038
	42	0.992357	0.845186	1.05829	0.811618	0.918351	0.774063	0.862625	0.881049	1.08245	0.902146	1.03469	1.12124	1.07191	1.42256	0.977688	0.810531	0.911635	0.946971	0.835056	0.765349	1.00309	1.09332	0.924603	0.889747	0.881665	0.930939	0.753625	0.860862	1.00965	0.802343	1.14823	0.839401	1.2447	0.963796	0.995597	0.818354	0.951473	1.07171	1.00394	0.94129	0.948808	0.841321	0.922951	0.946533	0.830993	0.998711	0.883182	0.947375
	44	1.04514	0.960207	1.06387	0.856851	0.939593	0.751045	0.812747	0.911819	1.11219	0.939113	0.965723	0.871162	1.12262	1.41185	1.04149	0.767914	0.908472	0.880404	0.850076	0.796052	1.02804	1.05793	0.897104	0.894288	0.904061	0.940564	0.793498	0.862168	0.937004	0.867643	1.13824	0.879253	1.23426	0.892774	1.0301	0.87808	0.990155	1.12376	1.03918	0.92407	0.927044	0.879552	0.959653	0.949601	0.888589	0.979295	0.883473	0.95293
	46	1.03706	0.881355	1.12896	0.8209	0.782792	0.793661	0.700623	0.877007	1.10581	0.979472	1.00698	0.919449	1.07874	1.43931	0.996267	0.740894	0.971189	0.944133	0.834286	0.827632	1.04313	1.02056	0.921185	0.910864	0.956814	0.934866	0.773053	0.880716	0.988911	0.872946	1.13147	0.875082	1.2096	0.967649	1.00702	0.82687	0.849686	1.17313	1.08408	0.901248	0.931223	0.833601	0.937789	0.982203	0.821263	1.0462	0.851736	0.948924
	48	0.970698	0.989043	1.0584	0.887455	0.882079	0.866691	0.798456	0.908051	1.08686	1.04501	0.990454	0.993978	1.02166	1.42597	1.07763	0.709028	0.940804	0.967206	0.897586	0.837388	1.03736	1.06129	0.978321	0.928763	0.990448	0.947456	0.817538	0.879048	0.955234	0.917145	1.09916	0.880437	1.21589	0.994186	0.910548	0.89332	0.869901	1.17757	1.06554	0.92625	0.906029	0.850493	0.950273	0.9458	0.857305	1.02438	0.806122	0.962559
	50	1.0426	0.984359	1.16598	0.844922	0.86597	0.87984	0.863068	0.930136	1.09918	1.03337	1.09642	1.10611	1.08388	1.37552	1.04203	0.676098	0.943183	0.953679	0.839756	0.764987	1.03169	0.999168	1.02844	0.892868	0.978529	0.922112	0.770735	0.819327	0.965412	0.881864	1.09913	0.879943	1.24813	0.993615	1.03431	0.916758	0.873992	1.24586	1.0005	0.882153	0.865443	0.838396	1.03194	0.979727	0.882871	1.08101	0.801799	0.968868
	52	1.0226	0.978552	1.1316	0.903255	0.866085	0.813962	0.818704	0.985403	1.09455	0.977659	1.07243	1.02562	1.04919	1.38723	1.02146	0.765914	0.918945	0.965159	0.848342	0.789634	0.995569	1.1434	0.954958	0.924248	0.94846	0.905657	0.73025	0.88759	1.01891	0.934697	1.11707	0.918741	1.27798	0.930133	0.971742	0.870638	0.864653	1.19641	1.02289	0.932611	0.898523	0.846775	1.0499	0.986249	0.816914	1.06129	0.773692	0.966303
	54	1.03852	0.985111	1.14859	0.855758	0.924855	0.843232	0.825951	0.931852	1.15577	1.05154	0.994085	0.96867	1.05533	1.43793	1.02922	0.727266	0.930778	0.951611	0.860159	0.780233	1.01588	1.12602	0.815936	0.952773	0.992873	0.899535	0.700353	0.899585	1.05209	0.930561	1.08075	0.914307	1.32305	1.01634	0.963627	0.846937	0.933904	1.22113	1.04376	1.00097	0.928005	0.845099	1.02694	1.00183	0.876893	0.929356	0.835216	0.971706
	56	1.09736	0.995389	1.11606	0.88878	0.808422	0.856736	0.880172	0.936221	1.10686	1.07974	1.13572	0.966876	0.97917	1.35668	1.092	0.717166	0.984193	0.975024	0.855544	0.779868	1.00259	1.10956	0.953857	0.919214	0.939416	0.956649	0.679791	0.916755	1.00924	0.86176	1.04857	0.881922	1.28427	0.994027	1.00343	0.843801	0.934918	1.17966	0.982959	0.959343	0.922893	0.801134	0.972836	0.936163	0.869368	0.966082	0.82758	0.965229
	58	1.05394	1.05168	1.17952	0.890852	0.816452	0.870633	0.88749	1.10593	1.1143	1.04703	1.07677	1.12284	1.09558	1.32665	1.12077	0.760511	0.926864	0.940902	0.911957	0.781587	1.06186	1.10269	0.923178	0.906741	0.988948	0.963664	0.708682	0.81313	0.970884	0.858268	1.08321	0.866064	1.29298	1.02771	0.934082	0.822183	0.961398	1.19461	0.984603	0.981518	1.00712	0.823538	1.03292	0.876278	0.869433	0.85374	0.80716	0.974444
	60	1.12045	0.902923	1.21413	0.870004	0.921879	0.804174	0.870643	1.04808	1.10839	1.02455	0.997094	1.1063	1.02419	1.44254	1.17076	0.788451	0.895208	0.98582	0.915148	0.746943	1.08089	1.12967	0.954075	0.914652	1.02428	0.920273	0.685916	0.858174	0.944635	0.857098	0.981428	0.875416	1.19296	1.11161	0.947812	0.819361	0.90751	1.18854	0.884056	0.956078	0.945169	0.784687	0.990857	0.935436	0.878629	0.939869	0.783217	0.967021
	62	1.09619	1.02849	1.24696	0.904993	0.822856	0.788405	0.935845	1.01818	1.13165	1.08802	1.09953	1.09332	1.06206	1.40113	1.04443	0.785883	0.897102	0.972458	0.85058	0.769761	1.07953	1.10124	0.869297	0.912408	1.0811	0.875607	0.74944	0.920247	0.937561	0.951428	1.04789	0.881965	1.36752	1.00772	0.959757	0.887376	0.95037	1.1435	0.884283	1.04065	0.918147	0.824472	0.937397	0.892829	0.84433	0.952716	0.77021	0.975039
	64	1.06399	0.967118	1.16101	0.891735	0.907501	0.792598	0.894681	1.03744	1.05582	0.948131	1.09103	1.14869	1.04126	1.35755	1.16447	0.785261	0.910917	1.0212	0.857123	0.745507	1.02906	1.10481	0.82839	0.90557	1.02101	0.89584	0.79568	0.894795	0.987517	0.931964	1.05377	0.860956	1.4047	1.05041	1.01717	0.826313	0.917033	1.11074	0.900323	1.02173	0.967998	0.815229	0.971055	0.937241	0.863322	0.961726	0.724655	0.971107
	66	1.13799	0.995452	1.16955	0.896081	0.910045	0.764373	0.911523	1.06669	1.05068	1.02218	1.14828	1.05788	0.995488	1.43602	1.14736	0.812244	0.859402	0.973007	0.887873	0.744349	1.09572	1.17131	0.840693	0.880244	1.04298	0.862576	0.834344	0.876744	0.929419	0.971386	1.00235	0.81031	1.35854	1.02074	0.990215	0.790529	0.935386	1.10915	0.839661	1.06324	0.975978	0.856155	1.02198	0.931236	0.904444	0.848378	0.821785	0.973872
	68	1.15017	1.03737	1.15855	0.928294	0.992761	0.704809	0.960114	1.12177	0.983173	0.979692	1.25323	1.01675	1.00287	1.41932	1.0816	0.831855	0.94099	1.00067	0.813622	0.746884	1.09349	1.11682	0.90228	0.884868	1.08785	0.860966	0.780236	0.898244	1.00079	1.05134	0.985559	0.902844	1.29908	1.01806	0.943761	0.843432	0.895241	1.10512	0.859504	0.969453	1.02392	0.854836	1.04015	1.01178	0.891821	0.889063	0.731141	0.98013
	70	1.16179	1.08188	1.1986	0.82819	0.907653	0.70108	0.938022	1.02102	1.00785	0.987394	1.22003	1.03959	0.991994	1.42799	1.11414	0.855076	0.964131	1.0054	0.863631	0.73157	1.09855	1.07979	0.858625	0.912851	1.09762	0.97908	0.713043	0.898187	1.06115	0.918939	0.99486	0.86684	1.32284	1.10528	0.964005	0.825747	0.934052	1.11526	0.836246	1.1066	0.916781	0.826986	0.98666	0.94771	0.880377	0.848016	0.716518	0.975738
	72	1.18955	1.06936	1.09116	0.795131	0.946973	0.720831	0.895577	1.06185	0.969807	0.967509	1.03196	1.07981	1.02387	1.4385	1.06437	0.76523	0.938613	1.04696	0.929079	0.716193	1.15233	1.07689	0.806051	0.880652	1.21899	0.8822	0.783166	0.753389	0.949262	0.934789	0.967771	0.918926	1.26472	1.02784	0.983901	0.886793	0.922915	1.09526	0.851535	1.08483	0.960787	0.868673	0.986017	0.923281	0.800402	0.87252	0.795076	0.965773
	74	1.18906	1.08791	1.04572	0.807565	1.01793	0.778104	0.856769	1.13976	0.92323	1.04291	1.1558	0.998738	1.08258	1.50325	1.15435	0.750095	1.01306	1.06751	0.860415	0.737998	1.20545	1.13179	0.854519	0.847795	1.21946	0.887505	0.822015	0.801815	0.977601	1.02437	0.962582	0.870918	1.3083	0.983231	0.966063	0.851821	0.94373	1.08825	0.8474	1.06787	0.940198	0.821398	1.00171	0.955868	0.876299	0.815924	0.722801	0.978923
	76	1.22343	1.07388	1.03444	0.814318	1.02872	0.738928	0.956127	0.961682	0.888124	0.963149	1.15601	0.996678	1.07738	1.38461	1.12647	0.813957	0.944947	1.01897	0.886623	0.703199	1.16887	1.21226	0.882373	0.882473	1.19141	0.873688	0.851932	0.83418	1.06038	1.01573	0.933482	0.85032	1.34653	1.09478	0.97136	0.849072	0.897673	1.17718	0.773547	1.0731	0.834402	0.804335	1.06463	0.992249	0.839103	0.854505	0.789827	0.976831
	78	1.20146	1.0377	1.05587	0.825154	0.98957	0.684983	0.953901	0.914163	0.829578	0.967618	1.16814	1.04649	1.04404	1.39036	1.15914	0.715845	0.970314	0.997781	0.894727	0.671311	1.15151	1.10222	0.912332	0.850478	1.14323	0.844771	0.776752	0.853436	1.01418	1.06258	0.962121	0.825271	1.28226	1.14922	0.956687	0.834192	0.9635	1.12322	0.844629	1.07736	0.923651	0.84331	1.05112	0.985936	0.893722	0.765053	0.763077	0.967531
	80	1.24714	1.00452	1.06517	0.755769	0.982265	0.666293	0.90292	0.997863	0.851342	1.00499	1.12865	0.920804	1.00765	1.31338	1.09802	0.775193	0.945011	1.01817	0.895162	0.706265	1.13256	1.12125	0.984685	0.83957	1.14556	0.803829	0.777747	0.860696	1.11352	1.02921	0.981826	0.74987	1.38366	0.997245	0.965739	0.835541	0.990349	1.05814	0.817256	1.05218	0.963604	0.787368	1.06204	1.03426	0.86253	0.797423	0.757298	0.961521
	82	1.22879	1.0605	1.10145	0.827796	0.988642	0.616563	0.978873	0.983245	0.840627	1.03985	1.31222	0.908596	0.977935	1.34575	1.05476	0.79432	0.973113	1.01191	0.8839	0.705915	1.09943	1.20619	0.909664	0.8327	1.07858	0.84951	0.816321	0.846534	1.08519	0.978317	1.01848	0.835602	1.35191	0.972348	0.952462	0.872127	0.912173	1.10374	0.814806	1.05512	0.910402	0.772026	0.999731	1.06566	0.911616	0.83057	0.756593	0.967501
	84	1.19776	1.00702	1.05176	0.735559	0.960634	0.655062	0.969238	1.017	0.810868	1.05492	1.12748	0.794794	0.997154	1.25888	1.07055	0.739046	0.942267	1.04768	0.894786	0.705867	1.10867	1.25052	0.971077	0.844434	1.00399	0.882955	0.772885	0.849822	1.1256	1.04006	0.946642	0.74804	1.23369	1.00891	0.948168	0.846582	0.943245	1.14894	0.837906	1.00335	0.794129	0.746839	1.04373	1.06815	0.861931	0.76099	0.74912	0.948483
	86	1.17286	0.997317	1.01497	0.774317	0.925197	0.623078	0.974338	1.04382	0.748654	1.08284	1.22339	0.910302	0.998375	1.35934	1.12431	0.736751	0.993592	1.03486	0.833031	0.757723	1.05821	1.19799	0.985742	0.866558	1.05331	0.901929	0.764164	0.780004	1.05777	1.03305	0.919971	0.808937	1.19592	1.0055	0.914906	0.891132	0.945679	1.10998	0.818808	1.06108	0.846271	0.687709	1.05356	1.06674	0.965047	0.713382	0.782019	0.953499
	88	1.14838	1.00501	1.08173	0.831928	0.841105	0.629027	0.899418	0.982566	0.71888	0.995851	1.21269	0.923372	0.992103	1.27321	1.10902	0.73614	0.953644	0.942769	0.931415	0.748856	1.06316	1.24588	0.844156	0.837509	1.10858	0.868831	0.776098	0.849379	1.16499	1.00241	0.864144	0.769187	1.17014	0.982772	0.915484	0.897975	0.986679	1.0602	0.791858	1.05004	0.834423	0.716192	1.04848	1.03432	0.887329	0.693795	0.678943	0.938299
	90	1.21593	1.04261	1.04906	0.754378	0.828423	0.558115	0.9288	1.0952	0.744905	0.950628	1.2512	1.00419	0.975853	1.31865	1.11863	0.733457	1.02626	0.959261	0.897863	0.779926	1.06326	1.27517	0.731241	0.868854	1.0233	0.941183	0.791119	0.885316	1.03926	0.99819	0.909461	0.719693	1.14981	0.999701	0.875485	0.855306	0.860564	1.09146	0.762165	1.03399	0.82854	0.725307	1.08467	1.07481	0.951909	0.727239	0.698066	0.940392
	92	1.20731	1.02415	1.15293	0.828457	0.708865	0.606064	0.892255	0.963348	0.760507	0.954781	1.13535	0.951638	1.00644	1.28047	1.08261	0.838766	1.04723	0.941529	0.89535	0.810194	1.11209	1.31938	0.967818	0.858051	1.06979	0.893948	0.822702	0.832993	1.08363	1.01173	0.914747	0.776546	1.25837	0.970165	0.907266	0.828542	0.868448	1.07859	0.794361	1.04643	0.84392	0.719171	1.04978	1.02296	0.911723	0.712571	0.665926	0.945317
	94	1.22757	1.02015	1.19899	0.841066	0.803062	0.606168	0.955734	1.00322	0.766405	0.938126	1.23095	0.868473	0.982523	1.2216	1.18867	0.785182	0.976535	0.995203	0.890223	0.805727	1.10181	1.25262	0.829583	0.9794	1.04362	0.964827	0.770578	0.955038	1.02248	1.02933	0.889121	0.792536	1.1652	0.945492	0.939537	0.823654	0.954043	1.06944	0.748882	1.02667	0.950157	0.787537	0.995444	1.0248	0.950485	0.716579	0.672745	0.951217
	96	1.29569	1.00697	1.14257	0.810868	0.86334	0.626586	0.909877	0.996091	0.760572	0.944236	1.19922	0.941235	0.97238	1.2683	1.13317	0.875169	0.970331	0.988203	0.925898	0.736075	1.18536	1.27316	0.825186	0.937789	1.00274	0.885073	0.803918	0.930236	1.04212	1.11836	0.886675	0.730346	1.25582	0.946959	0.848265	0.784647	0.950786	1.08834	0.826189	1.06627	0.862977	0.745786	1.0381	1.08133	1.01463	0.677414	0.580218	0.952244
	98	1.34548	1.06034	1.12418	0.732543	0.846273	0.541539	0.927655	0.960618	0.741243	1.00043	1.11355	0.913375	0.934345	1.3133	1.22612	0.869888	0.944031	0.983966	0.908306	0.744253	1.15343	1.28233	0.894598	0.916734	1.01943	0.887639	0.759575	0.918903	0.981174	1.17473	0.944871	0.753268	1.24248	0.910391	0.884889	0.810706	0.869183	1.11179	0.674578	1.06194	0.965888	0.768515	1.04916	1.1104	1.01187	0.638165	0.674965	0.951128
	100	1.33736	1.03573	1.0438	0.797301	0.731557	0.549885	0.955695	0.968287	0.827435	0.973261	1.15814	0.971808	0.976163	1.19029	1.26648	0.932577	0.932852	0.957779	0.893624	0.770329	1.12328	1.22882	0.819739	0.942966	1.08854	0.93031	0.76249	0.906946	1.03858	1.18956	0.90724	0.732397	1.23797	0.861152	0.854516	0.841525	0.797894	1.13687	0.767681	1.06393	0.881536	0.755696	1.02473	1.09648	1.00979	0.659814	0.67024	0.948959
	102	1.29698	0.987438	1.16988	0.805939	0.852552	0.619381	0.981339	0.928998	0.756865	0.952039	1.0454	0.981972	1.03633	1.21421	1.21023	0.9338	0.980435	0.947539	0.871108	0.730039	1.09701	1.3061	0.830542	0.943223	1.035	0.89396	0.673685	0.879685	1.02254	1.15992	0.900841	0.813109	1.26044	0.866402	0.837593	0.81065	0.845679	1.11642	0.660302	1.16042	0.944284	0.758634	1.03843	1.11451	1.00956	0.724954	0.616756	0.949428
	104	1.2948	1.07623	1.05927	0.783232	0.787624	0.596315	0.9558	0.900587	0.730418	0.847361	1.04048	0.934315	0.970528	1.20253	1.18335	0.806404	0.965754	0.972817	0.885833	0.718903	1.20328	1.35283	0.885782	0.9904	1.08991	0.848906	0.800127	0.885664	1.0341	1.1531	0.927119	0.840638	1.3307	0.81151	0.897951	0.8206	0.84481	1.16327	0.739051	1.05631	0.897119	0.750238	0.954394	1.16978	1.01116	0.683448	0.581472	0.945451
	106	1.32563	0.972721	1.08834	0.785579	0.769637	0.58427	0.974327	0.984907	0.757591	0.939188	1.14348	0.913734	0.945195	1.14077	1.06127	0.840687	0.965889	0.989867	0.896235	0.70773	1.25145	1.32146	0.793574	0.946971	1.05434	0.934119	0.78269	0.899796	0.95066	1.227	0.962559	0.840642	1.26142	0.890749	0.840599	0.817173	0.854736	1.18339	0.6487	1.06913	0.867705	0.774264	1.02092	1.13724	0.949049	0.670028	0.6114	0.943592
	108	1.18714	0.985827	1.11489	0.768811	0.75431	0.543931	0.964147	0.970755	0.793416	0.883138	1.10853	1.06545	1.10384	1.21262	1.15841	0.743988	0.977576	0.940337	0.872426	0.688415	1.18077	1.32008	0.838792	0.951536	1.0608	0.843511	0.777818	0.8817	1.01067	1.0749	0.964729	0.896904	1.18978	0.859745	0.900968	0.756917	0.888052	1.14372	0.658221	1.03715	0.930402	0.778163	0.970032	1.12174	0.965635	0.690325	0.638219	0.939771
	110	1.32137	0.980207	0.988814	0.765715	0.773761	0.529994	0.973031	0.99699	0.728748	0.873011	0.953064	0.977172	1.01837	1.106	1.11684	0.793191	1.01034	1.01856	0.88585	0.69913	1.20248	1.29505	0.914376	0.908124	1.03196	0.900216	0.734695	0.869538	0.976908	1.11051	0.898056	0.885819	1.29424	0.855982	0.882773	0.803537	0.867149	1.18096	0.629068	1.08396	0.88882	0.788093	0.990958	1.10862	0.921296	0.811413	0.618403	0.935386
	112	1.33639	0.938277	1.09495	0.746033	0.759689	0.563917	1.00137	1.00954	0.695882	0.865616	1.12567	1.00111	1.02308	1.196	1.13746	0.752644	1.02773	0.960628	0.908488	0.698026	1.2782	1.28405	0.923081	0.867663	1.10482	0.886705	0.826274	0.949326	0.966296	1.18148	0.970489	0.892486	1.25186	0.91866	0.934453	0.740741	0.771116	1.2581	0.649087	1.12097	0.897267	0.781507	0.876437	1.09879	0.958615	0.819273	0.604779	0.950107
	114	1.34366	0.997246	0.912819	0.737848	0.705434	0.585893	0.992422	0.919473	0.809545	0.830698	1.11429	0.986031	1.04472	1.16651	1.09	0.861158	0.952552	1.00123	0.870414	0.703291	1.25959	1.37087	0.880317	0.936086	1.16391	0.924063	0.831935	0.909836	0.914148	1.03957	0.912935	0.859529	1.2596	0.858236	0.977863	0.77064	0.793695	1.20836	0.636106	1.04341	0.891676	0.748908	0.934319	1.08386	1.00604	0.808883	0.579251	0.94104
	116	1.19257	0.944659	1.01899	0.705285	0.719606	0.568206	1.02034	0.914432	0.776534	0.956504	1.06644	0.816884	1.03434	1.22367	1.005	0.836003	0.986927	0.964692	0.868164	0.730903	1.23762	1.32436	0.897354	0.940661	1.10978	0.938664	0.827437	1.00022	0.914125	1.07364	0.889297	0.841642	1.20166	0.835407	0.917056	0.776922	0.762341	1.24392	0.560497	1.04615	0.816328	0.713505	0.921675	1.0995	0.994721	0.778328	0.621512	0.928393
	118	1.25003	0.884499	0.951018	0.668869	0.703157	0.707293	0.939008	1.05938	0.776727	0.873114	1.06148	0.782421	1.02501	1.24546	1.09243	0.854582	1.05709	0.908234	0.891851	0.712979	1.26262	1.33989	0.90465	0.938491	1.09032	0.980456	0.853004	0.94874	0.908598	0.986195	0.900766	0.866824	1.28822	0.836023	0.975463	0.710581	0.755188	1.16114	0.709444	1.11031	0.945668	0.754027	0.994628	1.16296	0.988281	0.82159	0.623381	0.941747
	120	1.29169	0.856064	0.915246	0.671364	0.682874	0.649377	1.04184	0.978236	0.73403	0.92893	1.14584	0.853536	1.02428	1.23528	1.0231	0.87619	0.946559	0.960631	0.879688	0.707866	1.19687	1.36943	0.910498	0.945529	1.14441	0.906922	0.875114	0.988911	0.925526	1.11949	0.927862	0.844117	1.21746	0.890479	0.964758	0.749619	0.792827	1.20469	0.571507	1.07445	0.918713	0.766865	0.935785	1.15981	0.930642	0.824779	0.623118	0.940059
[truncated: 1 more columns]

## Sheet: Figure 3f
	Figure 3f
		Relative (%) HURP intensity following TX treament
		DMSO	15 nM	25 nM	50 nM	100 nM
N=1		120.39	84.12	171.12	117.33	87.3
N=2		117.54	103.21	149.01	79.73	55.38
N=3		93.24	163.07	204.74	123.82	143.78
N=4		86.91	100.35	145.2	109.5	98.08
		94.29	171.9	223.4	161.51	83.83
		71.33	127	227.04	146.69	67.76
		72.58	115.81	210.64	197.54	78.85
		96.34	121.34	209.23	123.55	94.51
		71.06	121.42	231.9	98.04	77.8
		149.52	169.9	209.1	235.17	44.19
		162.46	122.57	197.28	282.47	48.94
		64.36	131.27	182.54	198.51	88.3
		158.34	180.96	160.68	169.46	59.74
		102.45	175.56	183.53	230.81	91.32
		137.91	225.9	189.02	237.95	93.25
		102.75	153.16	167.25	248.64	73.82
		88.6	246.76	166.9	200.35	86.66
		74.3	317.96	129.85	242.85	72.94
		76.44	274.75	143.77	140.6	116.25
		85.66	178.22	184.76	303.24	124.5
		74.46	284.17	247.52	309.38	53.15
		112.48	229.8	173.93	251.27	86.52
		86.62	170.46	152.47	154.82	90.29
		78.13	146.42	128.16	198.36	104.33
		123.68	119.58	126.38	310.63	63.59
		100.28	164.69	127.71	190.36	57.16
		59.15	143.74	85.62	121.36	68.21
		125.1	131.05	98.02	163.75	62.47
		114.6	111.71	127.18	104.86	65.71
		114.66	101.79	75.16	105.42	90.03
		74.43	124.82	92.82	81.6	50.08
		89.64	143.45	80.25	93.93	49.92
		73.08	182.31	108.3	100.73	56.93
		140.47	157.76	73.5	137.46	48.88
		113.12	134.99	115.8	123.01	49.5
		126.11	178.96	75.51	132.27	37.35
		79.47	132.13	77.66	95.15	46.77
		94.24	141.45	65.24	91.16	45.79
		93.84	159.48	126.2	73.39	33.32
		89.19	133.23	82.67	213.86	44.87
		76.82	161.91	117.15	291.75	38.99
		122.85	120.7	72.39	151.06	28.74
		107.66	180.33	341.94	198	45.61
		121.3	169.59	200.31	181.68	54.92
		65.89	151.68	185.55	235.66	46.82
		110.4	134.82	143.81	282.3	41.4
		104.87	201.86	181.4	156.96	78.31
		84.72	193.93	150.67	278.25	66.99
		74.7	130.16	158.55	178.66	80.83
		112.32	131.95	155.26	194.72	85.03
		153.23	232.46	170.99	219.25	79.24
		105.06	133.26	148.58	181.76	71.58
		134.17	139.38	211.34	149.05	64.19
		94.51	151.51	124.93	221.67	84.88
		94.41		152.11	137.05	85.14
		67.4		216.11	142.8	53.23
		80.49		139.32	187.01	90.54
				192.62	109.49	90.49
				97.56		84.25
				148.93		66.81
				155.8		57.75
				163.35		53.52
				142.45		56
				152.29		64.87
				237.63		70.5
						44.16
						52.71

[truncated: 21 more sheets: Figure 3g, Figure S3c, Figure 4b, Figure 4c left, Figure 4c right, Figure 4e, Figure S4a, Figure S4c, Figure 5b, Figure 5d, Figure 5f, Figure 6b + S5C-D, Figure 6c, Figure 6c (model leading), Figure 6c (model trailing), Figure 6d, Figure 6e, Figure 6f (left), Figure 6f (right), Figure S5a …]
